# Supplementary material for: Identification of novel targets for host-directed therapeutics against intracellular Staphylococcus aureus
Source: Sci Rep. 2019 Oct 28;9:15435. doi: 10.1038/s41598-019-51894-3 (PMC6817851; doi:10.1038/s41598-019-51894-3)
Supplement: Supplementary file 2 — Dataset 1 [file 41598_2019_51894_MOESM2_ESM.xlsx]

## Sheet: Data
NCBI GeneId	Gene name	Number of shRNAs	Positive hits	Negative hits	Consistency	Log2 Fold Change	Standard deviation	Standard error	Log10 pValue
1	A1BG	5	0	3	0	-0.689973	0.789532	0.353089	0.793485
2	A2M	5	5	0	1	0.826827	0.429115	0.191906	1.38244
9	NAT1	5	5	0	1	1.52149	1.64468	0.735525	1.79789
10	NAT2	5	4	0	0.8	0.604835	0.583231	0.260829	0.777423
12	SERPINA3	4	4	0	1	0.635989	0.322291	0.161145	1.58789
13	AADAC	8	2	5	0.25	-0.455511	1.19141	0.421225	1.08619
14	AAMP	5	0	4	0	-1.59991	2.15415	0.963364	1.40629
15	AANAT	5	4	1	0.8	0.184676	1.03641	0.463495	1.27733
16	AARS	5	5	0	1	1.18485	0.667737	0.298621	1.74587
18	ABAT	5	5	0	1	1.15677	0.78283	0.350092	1.38917
19	ABCA1	5	5	0	1	1.04537	0.328195	0.146773	2.03348
20	ABCA2	5	4	0	0.8	0.961115	0.630044	0.281764	1.66289
21	ABCA3	5	4	0	0.8	0.953231	0.633912	0.283494	1.48285
22	ABCB7	5	5	0	1	1.57538	0.508047	0.227206	1.56485
23	ABCF1	5	0	4	0	-1.22684	0.940309	0.420519	1.27378
24	ABCA4	5	5	0	1	0.900785	0.464037	0.207524	0.872612
25	ABL1	24	22	2	0.916667	0.791042	0.701848	0.143264	2.36418
26	ABP1	4	4	0	1	0.883884	0.656861	0.328431	0.871449
27	ABL2	10	4	6	0.4	-1.41638	2.65441	0.839397	0.619989
28	ABO	5	4	0	0.8	0.652575	0.431982	0.193188	1.33449
29	ABR	5	5	0	1	0.918698	0.315025	0.140883	1.96969
30	ACAA1	5	3	1	0.6	0.0702767	0.308597	0.138009	0.747957
31	ACACA	10	9	0	0.9	0.531884	0.325877	0.103052	1.61403
32	ACACB	10	8	2	0.8	0.303994	0.639016	0.202074	0.863855
33	ACADL	5	5	0	1	0.934503	0.491818	0.219948	1.89658
34	ACADM	5	4	1	0.8	0.416082	0.311624	0.139362	1.22512
35	ACADS	4	3	1	0.75	0.607571	0.432809	0.216404	1.28964
36	ACADSB	5	4	1	0.8	0.525057	0.592149	0.264817	1.06786
37	ACADVL	5	5	0	1	0.965748	0.514376	0.230036	1.40278
38	ACAT1	5	3	1	0.6	0.00522096	1.20085	0.537037	1.07532
39	ACAT2	5	4	1	0.8	0.230966	1.96097	0.876971	1.04942
40	ACCN1	5	3	1	0.6	0.971705	1.46417	0.654797	0.967772
43	ACHE	5	5	0	1	1.39686	0.530259	0.237139	2.15721
47	ACLY	5	1	3	0.2	-0.879592	2.00094	0.894846	0.863472
48	ACO1	5	5	0	1	1.12117	0.642207	0.287204	1.6741
49	ACR	5	5	0	1	1.15303	0.379932	0.169911	1.88387
50	ACO2	5	5	0	1	1.26566	0.60039	0.268503	1.24113
51	ACOX1	5	5	0	1	1.55096	0.806501	0.360678	1.38887
52	ACP1	5	4	1	0.8	0.434767	1.24833	0.558269	0.868302
53	ACP2	5	5	0	1	0.941043	0.600487	0.268546	1.50895
54	ACP5	5	4	1	0.8	0.843366	0.663737	0.296832	1.49773
55	ACPP	5	5	0	1	1.08547	1.18326	0.529171	1.33133
56	ACRV1	5	0	3	0	-1.63444	1.50724	0.674058	1.23483
58	ACTA1	5	5	0	1	0.691723	0.30282	0.135425	2.09857
59	ACTA2	5	1	3	0.2	-0.36811	0.582997	0.260724	0.449498
60	ACTB	4	4	0	1	0.587754	0.158213	0.0791067	1.25258
70	ACTC1	5	0	5	0	-1.52924	0.201235	0.0899952	2.07682
71	ACTG1	5	3	1	0.6	0.394301	0.515929	0.23073	1.08761
72	ACTG2	5	4	1	0.8	0.293219	0.808374	0.361516	1.30448
81	ACTN4	5	3	1	0.6	0.36806	1.61986	0.724422	0.908875
86	ACTL6A	5	0	5	0	-1.32641	0.446851	0.199838	2.50825
87	ACTN1	5	2	1	0.4	0.223838	1.70719	0.76348	0.913312
88	ACTN2	5	5	0	1	1.06379	0.140153	0.0626784	1.23525
89	ACTN3	5	2	1	0.4	0.571214	0.974436	0.435781	0.8667
90	ACVR1	5	5	0	1	1.1874	0.478271	0.213889	1.74989
91	ACVR1B	14	7	4	0.5	-0.0911687	1.22862	0.328362	0.944216
92	ACVR2A	5	3	1	0.6	0.504346	0.545637	0.244016	0.957284
93	ACVR2B	10	8	0	0.8	0.783006	0.573497	0.181356	1.99682
94	ACVRL1	5	4	1	0.8	0.769295	1.55327	0.694645	0.95917
95	ACY1	5	5	0	1	0.992555	0.703399	0.31457	1.34998
97	ACYP1	5	5	0	1	1.15492	0.474649	0.21227	2.1351
98	ACYP2	5	4	1	0.8	0.599259	0.722795	0.323244	0.944121
100	ADA	5	5	0	1	1.4912	0.351384	0.157144	1.23929
101	ADAM8	5	5	0	1	0.894459	0.270276	0.120871	1.2312
102	ADAM10	5	5	0	1	0.820456	0.401337	0.179483	1.96
103	ADAR	5	4	1	0.8	0.427993	0.69818	0.312236	1.00491
104	ADARB1	5	4	1	0.8	-0.361302	2.43098	1.08717	1.78406
105	ADARB2	5	4	1	0.8	1.0873	0.84318	0.377082	1.85908
107	ADCY1	5	0	4	0	-0.958173	0.95361	0.426467	1.39151
108	ADCY2	5	0	4	0	-1.24157	0.949298	0.424539	1.44484
109	ADCY3	5	0	5	0	-2.24255	0.751923	0.33627	0.982712
111	ADCY5	5	1	3	0.2	0.552666	2.49589	1.1162	0.794473
112	ADCY6	5	0	4	0	-1.17564	0.930189	0.415993	1.83547
113	ADCY7	5	0	5	0	-1.66248	1.18613	0.530453	1.02447
114	ADCY8	5	0	3	0	-1.27585	1.27693	0.571058	1.26392
115	ADCY9	5	0	1	0	-0.325671	0.728223	0.325671	0.728273
116	ADCYAP1	5	1	4	0.2	-2.2454	2.47796	1.10818	0.906164
117	ADCYAP1R1	5	5	0	1	1.43789	2.02559	0.90587	0.95401
118	ADD1	5	0	5	0	-1.57431	0.355654	0.159053	1.58592
119	ADD2	5	0	4	0	-3.58684	2.46257	1.1013	1.39695
120	ADD3	5	4	1	0.8	0.464421	0.607151	0.271526	1.06139
123	PLIN2	5	4	1	0.8	0.715414	1.06215	0.475008	1.19681
124	ADH1A	5	4	1	0.8	0.287364	0.794363	0.35525	1.26264
125	ADH1B	5	5	0	1	0.574816	0.357475	0.159868	1.92139
126	ADH1C	5	2	1	0.4	0.418661	0.636302	0.284563	0.992108
127	ADH4	5	3	1	0.6	0.343125	0.502183	0.224583	0.880535
128	ADH5	5	4	0	0.8	0.762217	0.438292	0.19601	1.37064
130	ADH6	5	4	1	0.8	0.479491	0.477684	0.213627	1.72312
131	ADH7	5	5	0	1	0.674429	0.525836	0.235161	1.66911
132	ADK	5	3	1	0.6	0.092356	1.86529	0.834185	1.23621
133	ADM	5	0	5	0	-1.34334	0.489327	0.218834	1.13578
134	ADORA1	5	5	0	1	0.959978	0.629514	0.281527	1.64224
135	ADORA2A	5	3	2	0.6	0.695016	1.01276	0.452922	1.17795
136	ADORA2B	5	0	5	0	-1.24352	0.562439	0.251531	1.38774
140	ADORA3	5	5	0	1	0.779925	0.477709	0.213638	1.53574
141	ADPRH	5	5	0	1	0.747937	0.173383	0.0775391	2.85912
142	PARP1	5	5	0	1	0.484099	0.416967	0.186473	1.47954
143	PARP4	5	5	0	1	1.22014	0.590017	0.263864	1.81243
146	ADRA1D	4	4	0	1	0.829943	0.444732	0.222366	2.1912
147	ADRA1B	5	5	0	1	0.835214	0.550094	0.24601	1.58965
148	ADRA1A	5	5	0	1	2.12336	2.35724	1.05419	1.01375
150	ADRA2A	4	3	0	0.75	0.80547	0.691273	0.345636	1.17542
151	ADRA2B	5	4	0	0.8	0.972189	0.574619	0.256978	1.42678
152	ADRA2C	5	3	1	0.6	0.597169	0.563651	0.252072	1.08728
153	ADRB1	5	5	0	1	1.824	0.652771	0.291928	1.6917
154	ADRB2	5	3	1	0.6	0.890984	1.19578	0.534769	1.21086
155	ADRB3	5	5	0	1	1.02703	0.525064	0.234816	1.75689
156	ADRBK1	5	4	1	0.8	0.675986	0.832874	0.372473	1.19898
157	ADRBK2	10	4	6	0.4	-1.06107	2.4066	0.761035	0.651663
158	ADSL	5	1	4	0.2	-1.18474	1.41687	0.633643	1.10533
159	ADSS	5	5	0	1	0.888441	0.399884	0.178834	2.02378
160	AP2A1	5	0	5	0	-1.4277	0.480727	0.214988	1.77316
161	AP2A2	5	0	5	0	-1.69044	0.376892	0.168551	1.56664
162	AP1B1	5	0	5	0	-0.915552	0.342038	0.152964	1.1604
163	AP2B1	5	0	2	0	-0.645852	1.00312	0.44861	0.971623
164	AP1G1	5	0	5	0	-1.66541	0.823811	0.36842	2.60457
165	AEBP1	5	3	1	0.6	0.534109	0.594739	0.265975	1.13507
166	AES	5	2	3	0.4	0.242793	0.895064	0.400285	0.457213
167	CRISP1	5	0	5	0	-2.72483	2.40802	1.0769	1.99037
172	AFG3L1	5	4	1	0.8	0.685794	0.534944	0.239234	1.0859
173	AFM	5	5	0	1	1.28345	0.514981	0.230307	2.10873
174	AFP	5	5	0	1	1.48435	0.970954	0.434224	1.60082
175	AGA	5	5	0	1	1.17087	0.497849	0.222645	1.57344
177	AGER	5	0	5	0	-1.2665	0.41458	0.185406	0.986817
178	AGL	5	3	2	0.6	0.0579013	1.73163	0.774409	0.789011
181	AGRP	5	5	0	1	1.36699	0.774091	0.346184	1.4219
182	JAG1	5	5	0	1	0.775269	0.171117	0.0765258	1.82109
183	AGT	5	5	0	1	1.03479	0.700462	0.313256	1.53269
185	AGTR1	5	5	0	1	1.33362	0.692373	0.309638	1.74391
186	AGTR2	5	4	1	0.8	0.768348	0.910346	0.407119	1.62266
187	APLNR	5	5	0	1	1.06047	0.680818	0.304471	1.52312
189	AGXT	5	4	1	0.8	0.554159	0.527164	0.235755	1.20157
190	NR0B1	5	5	0	1	0.823672	0.495789	0.221723	1.43694
191	AHCY	5	4	1	0.8	1.33729	1.90589	0.852339	1.44107
196	AHR	5	5	0	1	0.910321	0.63315	0.283153	1.2953
197	AHSG	5	4	1	0.8	0.691477	0.667961	0.298721	1.26127
199	AIF1	5	5	0	1	0.534554	0.345374	0.154456	1.52862
202	AIM1	4	0	4	0	-1.74605	0.318763	0.159381	1.31004
203	AK1	10	9	0	0.9	1.42274	1.13527	0.359004	1.46142
204	AK2	5	4	0	0.8	0.430736	0.260679	0.116579	1.38324
205	AK3L1	10	6	0	0.6	0.412151	0.435036	0.13757	2.25043
207	AKT1	9	5	2	0.555556	0.636448	1.55237	0.517457	1.35482
208	AKT2	13	11	2	0.846154	0.674544	0.851945	0.236287	1.42329
210	ALAD	5	4	1	0.8	0.352433	1.54814	0.692351	1.14847
211	ALAS1	5	4	1	0.8	0.0513009	2.15618	0.964271	1.191
212	ALAS2	5	5	0	1	0.733835	0.669882	0.29958	1.51345
213	ALB	4	4	0	1	0.787495	0.466804	0.233402	0.957823
214	ALCAM	4	0	4	0	-3.19661	2.42355	1.21177	1.14251
215	ABCD1	5	4	1	0.8	0.728946	0.87786	0.392591	1.06468
216	ALDH1A1	5	5	0	1	0.718259	0.426506	0.190739	1.73445
217	ALDH2	5	3	0	0.6	0.554079	0.569096	0.254507	1.32482
218	ALDH3A1	5	3	2	0.6	0.424808	1.1886	0.53156	0.653937
219	ALDH1B1	4	3	1	0.75	1.20544	1.1481	0.574048	1.25531
220	ALDH1A3	5	5	0	1	1.30586	0.535956	0.239687	1.79034
221	ALDH3B1	4	2	2	0.5	0.492996	1.06639	0.533194	0.664386
222	ALDH3B2	4	4	0	1	0.775773	0.851242	0.425621	0.881073
223	ALDH9A1	5	3	1	0.6	0.691526	1.15259	0.515453	0.981719
224	ALDH3A2	5	3	2	0.6	0.351091	1.4374	0.642825	0.967288
225	ABCD2	5	5	0	1	1.60686	0.584494	0.261394	1.73426
226	ALDOA	5	5	0	1	1.34818	0.513584	0.229682	1.19795
229	ALDOB	5	5	0	1	0.956516	0.450891	0.201645	1.38017
230	ALDOC	5	4	1	0.8	0.744291	0.804116	0.359612	1.37456
231	AKR1B1	5	5	0	1	0.855296	0.451318	0.201835	1.65072
238	ALK	5	4	1	0.8	0.844107	1.103	0.493275	1.27356
239	ALOX12	5	4	1	0.8	0.74908	0.864012	0.386398	1.03239
240	ALOX5	5	4	0	0.8	0.89621	0.600457	0.268533	1.3545
241	ALOX5AP	5	0	4	0	-1.95808	2.11689	0.946703	1.03201
242	ALOX12B	5	5	0	1	1.25484	0.398781	0.17834	1.69966
244	ANXA8L2	5	2	0	0.4	0.652665	0.897542	0.401393	0.871241
246	ALOX15	5	3	2	0.6	-0.691616	3.15554	1.4112	0.936494
247	ALOX15B	5	4	1	0.8	0.704328	0.647056	0.289372	1.32675
248	ALPI	5	5	0	1	1.62989	1.47444	0.65939	1.58406
249	ALPL	5	5	0	1	1.79035	0.397752	0.17788	1.79482
250	ALPP	3	3	0	1	0.682176	0.13762	0.0794552	1.34439
251	ALPPL2	5	5	0	1	0.76722	0.614776	0.274936	0.812798
257	ALX3	5	3	2	0.6	0.0506434	1.64584	0.736042	0.52738
259	AMBP	5	3	1	0.6	0.496679	0.559169	0.250068	1.0899
262	AMD1	5	1	3	0.2	-1.04594	1.23624	0.552864	1.12475
265	AMELX	5	0	5	0	-1.47232	0.287037	0.128367	2.62648
267	AMFR	3	2	0	0.666667	0.439935	0.381304	0.220146	1.03536
268	AMH	5	5	0	1	0.853841	0.685239	0.306448	1.16041
269	AMHR2	5	5	0	1	0.654515	0.432579	0.193455	2.30235
270	AMPD1	5	5	0	1	0.826022	0.251202	0.112341	1.34965
271	AMPD2	5	4	0	0.8	0.711245	0.450522	0.201479	1.23979
272	AMPD3	5	5	0	1	1.17944	0.459259	0.205387	1.86732
273	AMPH	5	5	0	1	0.840123	0.481383	0.215281	1.47151
274	BIN1	5	5	0	1	0.649116	0.282522	0.126348	1.67262
275	AMT	5	2	2	0.4	-0.200251	1.35412	0.60558	0.810491
276	AMY1A	5	3	2	0.6	0.280313	2.14957	0.961319	0.839473
278	AMY1C	5	0	5	0	-1.47129	0.716595	0.320471	4.50417
279	AMY2A	5	5	0	1	1.96501	2.36364	1.05705	1.3401
280	AMY2B	5	5	0	1	1.39145	0.330098	0.147624	2.09906
283	ANG	5	3	2	0.6	0.107327	2.58085	1.15419	0.910521
284	ANGPT1	5	5	0	1	1.02635	0.497889	0.222663	1.47312
285	ANGPT2	5	5	0	1	1.26712	0.269776	0.120647	2.13982
286	ANK1	5	0	5	0	-1.47331	0.366734	0.164009	1.20386
287	ANK2	5	2	3	0.4	-0.111483	1.83588	0.821031	1.27165
288	ANK3	5	3	2	0.6	0.717253	2.56819	1.14853	0.542204
290	ANPEP	5	5	0	1	0.749952	0.127844	0.0571738	1.25178
291	SLC25A4	5	3	2	0.6	0.145398	1.02435	0.458103	0.817001
292	SLC25A5	5	5	0	1	0.875392	0.700049	0.313072	1.74417
293	SLC25A6	5	3	2	0.6	1.32961	2.60141	1.16338	0.847573
301	ANXA1	4	3	1	0.75	0.854328	0.766956	0.383478	0.989898
302	ANXA2	5	5	0	1	1.22915	0.455009	0.203486	1.88922
306	ANXA3	5	4	1	0.8	-0.00420406	3.30137	1.47642	1.48662
307	ANXA4	5	1	1	0.2	0.317867	0.767308	0.343151	0.690198
308	ANXA5	5	5	0	1	0.86087	0.338713	0.151477	1.45332
309	ANXA6	5	1	3	0.2	-0.864462	1.50106	0.671293	1.03661
310	ANXA7	5	3	0	0.6	1.8222	2.24539	1.00417	1.08647
311	ANXA11	5	1	3	0.2	-0.897657	1.81502	0.811701	1.04987
312	ANXA13	5	5	0	1	1.12787	0.443933	0.198533	1.76903
313	AOAH	5	4	1	0.8	0.862214	1.54973	0.693062	0.771771
314	AOC2	5	5	0	1	0.985137	0.364549	0.163031	1.99577
316	AOX1	5	5	0	1	1.21758	0.328959	0.147115	1.7399
317	APAF1	5	5	0	1	0.584301	0.173971	0.077802	2.10513
318	NUDT2	5	3	1	0.6	0.614783	0.709384	0.317246	0.690849
319	APOF	5	0	5	0	-1.82568	0.985563	0.440757	1.07394
320	APBA1	5	1	4	0.2	-1.16367	1.13284	0.506623	0.813729
321	APBA2	5	0	4	0	-1.76208	1.8119	0.810308	1.14071
322	APBB1	5	0	5	0	-1.47771	0.698019	0.312163	1.29695
323	APBB2	5	2	2	0.4	0.369793	1.20753	0.540022	0.337427
324	APC	7	6	1	0.857143	0.677649	0.732198	0.276745	1.48063
325	APCS	5	2	3	0.4	-1.04465	3.31725	1.48352	0.716061
326	AIRE	5	5	0	1	0.62342	0.483524	0.216238	1.04928
327	APEH	5	4	1	0.8	-0.135054	2.24574	1.00433	1.17785
328	APEX1	5	5	0	1	0.765787	0.228849	0.102345	1.16576
329	BIRC2	5	4	1	0.8	0.642719	0.715533	0.319996	1.20347
330	BIRC3	5	5	0	1	0.989692	0.240353	0.107489	2.29606
331	XIAP	5	3	1	0.6	-0.360042	2.20859	0.987711	0.890795
332	BIRC5	4	0	4	0	-1.96003	0.355566	0.177783	1.588
333	APLP1	5	1	4	0.2	-1.34848	1.27958	0.572245	0.303999
334	APLP2	5	3	1	0.6	0.448922	0.549757	0.245859	0.97639
335	APOA1	5	3	2	0.6	0.556272	1.6266	0.727438	0.966388
336	APOA2	5	0	5	0	-1.71081	0.420124	0.187885	2.00166
337	APOA4	5	1	4	0.2	-1.16131	1.48682	0.664927	1.02321
338	APOB	5	4	1	0.8	0.686241	0.790863	0.353685	1.04155
339	APOBEC1	5	4	1	0.8	-0.131929	2.16482	0.968138	1.10058
343	AQP8	5	5	0	1	1.25391	0.536167	0.239781	1.26222
344	APOC2	5	0	4	0	-1.30038	0.805526	0.360242	1.90382
345	APOC3	5	0	5	0	-1.77222	0.494486	0.221141	1.60975
347	APOD	5	4	1	0.8	0.652139	0.80003	0.357784	1.1449
348	APOE	4	3	0	0.75	0.658016	0.567595	0.283797	0.920088
350	APOH	5	0	5	0	-1.65745	0.800393	0.357947	1.85113
351	APP	5	5	0	1	1.00888	0.314749	0.14076	1.75748
353	APRT	5	2	2	0.4	0.402054	1.74795	0.781705	0.838163
354	KLK3	5	5	0	1	0.71647	0.508129	0.227242	1.12262
355	FAS	5	4	0	0.8	0.541699	0.38429	0.17186	1.31135
356	FASLG	5	5	0	1	0.953026	0.694241	0.310474	1.50825
358	AQP1	5	3	1	0.6	-0.341894	3.14146	1.4049	0.967692
359	AQP2	5	5	0	1	1.28535	0.467584	0.20911	1.25273
360	AQP3	4	2	2	0.5	-0.8439	3.25536	1.62768	0.922311
361	AQP4	5	5	0	1	1.29765	0.486088	0.217385	1.59298
362	AQP5	4	3	1	0.75	1.5407	1.52557	0.762786	0.917327
363	AQP6	5	5	0	1	1.247	1.21374	0.542802	1.21413
364	AQP7	5	5	0	1	1.16155	0.30154	0.134853	1.65074
366	AQP9	5	1	3	0.2	-1.31215	1.74215	0.779115	1.16798
367	AR	5	4	0	0.8	0.724073	0.422187	0.188808	0.815643
368	ABCC6	5	4	0	0.8	0.764815	0.786854	0.351892	1.2789
369	ARAF	10	9	0	0.9	1.11668	1.19561	0.378084	1.56853
372	ARCN1	5	4	1	0.8	-0.0324988	2.61991	1.17166	1.26396
373	TRIM23	5	2	2	0.4	0.0903761	0.819522	0.366502	0.38933
374	AREG	5	5	0	1	0.79728	0.381869	0.170777	1.28454
375	ARF1	7	5	2	0.714286	0.528277	0.794409	0.300258	0.869608
377	ARF3	5	2	2	0.4	0.179342	0.897253	0.401264	0.852227
378	ARF4	4	4	0	1	0.773692	0.130356	0.0651781	1.11486
379	ARL4D	5	5	0	1	0.96658	0.317681	0.142071	1.034
381	ARF5	5	5	0	1	1.10686	0.426391	0.190688	1.71187
382	ARF6	5	5	0	1	0.716769	0.216239	0.0967051	1.54472
383	ARG1	5	4	1	0.8	1.09132	0.737091	0.329637	1.03624
384	ARG2	5	5	0	1	0.848992	0.178544	0.0798472	1.5856
387	RHOA	5	5	0	1	0.949058	0.101519	0.0454009	1.75053
388	RHOB	5	5	0	1	0.877409	0.290204	0.129783	1.75916
389	RHOC	5	4	0	0.8	0.70344	0.433162	0.193716	1.42941
390	RND3	5	5	0	1	0.797518	0.154234	0.0689757	2.27052
391	RHOG	5	4	1	0.8	0.766767	0.568638	0.254302	1.83159
392	ARHGAP1	5	5	0	1	0.881767	0.220223	0.0984866	2.6431
393	ARHGAP4	5	5	0	1	1.95888	1.91823	0.857857	1.55329
394	ARHGAP5	5	4	1	0.8	0.541353	0.557902	0.249501	1.1503
395	ARHGAP6	5	5	0	1	0.586351	0.243754	0.10901	1.61632
396	A	5	3	1	0.6	0.59255	0.730304	0.326602	0.887784
397	ARHGDIB	5	5	0	1	0.844164	0.374194	0.167344	1.61212
398	ARHGDIG	5	5	0	1	0.91612	0.193109	0.0863608	1.26476
399	RHOH	5	5	0	1	0.698292	0.427451	0.191162	1.23937
400	ARL1	5	5	0	1	0.896737	0.419241	0.18749	1.60835
401	PHOX2A	5	1	4	0.2	-0.679555	0.765617	0.342394	0.842326
402	ARL2	5	5	0	1	0.643048	0.67279	0.300881	1.21242
403	ARL3	5	4	1	0.8	0.618037	0.778541	0.348174	1.58424
405	ARNT	5	5	0	1	0.700636	0.612743	0.274027	1.30013
406	ARNTL	5	5	0	1	0.357843	0.414235	0.185251	3.87049
407	ARR3	5	2	2	0.4	0.96029	3.19445	1.4286	0.972645
408	ARRB1	5	4	0	0.8	0.742568	0.433876	0.194035	1.96839
410	ARSA	5	5	0	1	0.754222	0.419973	0.187818	1.59009
411	ARSB	5	5	0	1	0.761238	0.412924	0.184665	2.52426
412	STS	5	5	0	1	1.04162	0.348686	0.155937	1.87537
414	ARSD	5	4	0	0.8	0.531724	0.306539	0.137088	0.919204
415	ARSE	5	4	1	0.8	0.910928	0.844455	0.377652	0.981462
416	ARSF	5	5	0	1	0.98281	0.557289	0.249227	1.20166
417	ART1	5	4	0	0.8	0.701295	0.455353	0.20364	1.3764
419	ART3	5	3	1	0.6	0.750322	1.28148	0.573094	0.844379
420	ART4	5	0	5	0	-1.102	0.397299	0.177677	1.53453
421	ARVCF	5	2	2	0.4	-0.307133	0.867488	0.387952	0.433369
427	ASAH1	5	5	0	1	1.41376	1.3514	0.604366	1.21728
429	ASCL1	5	3	2	0.6	0.0990463	0.920881	0.411831	0.34494
430	ASCL2	5	1	3	0.2	-0.336885	0.452996	0.202586	1.25907
432	ASGR1	5	5	0	1	1.82788	1.40389	0.627837	1.24895
433	ASGR2	5	4	1	0.8	0.898177	1.08146	0.483645	1.36142
434	ASIP	5	0	5	0	-1.43148	0.360288	0.161126	1.37418
435	ASL	5	0	5	0	-1.47632	0.545824	0.2441	1.48223
438	ASMT	5	5	0	1	1.04756	0.481539	0.215351	1.5603
439	ASNA1	5	3	1	0.6	-0.587152	3.29097	1.47177	0.448011
440	ASNS	5	4	0	0.8	1.86709	1.89074	0.845563	0.878367
443	ASPA	5	0	5	0	-1.57757	0.31903	0.142674	1.47122
444	ASPH	5	5	0	1	1.0245	0.24844	0.111106	1.57685
445	ASS1	5	5	0	1	1.12615	0.348503	0.155855	2.57822
462	SERPINC1	5	4	1	0.8	0.331028	0.303036	0.135522	1.43936
463	ZFHX3	5	3	2	0.6	0.456909	1.01612	0.454425	0.303009
466	ATF1	5	2	2	0.4	-0.0953657	0.402595	0.180046	0.746836
467	ATF3	5	1	4	0.2	0.86636	2.65857	1.18895	1.2683
468	ATF4	5	3	2	0.6	-0.00164784	0.42713	0.191018	0.331043
471	ATIC	5	4	0	0.8	0.542932	0.722466	0.323097	1.52389
472	ATM	16	10	6	0.625	0.140004	1.21259	0.303148	0.857749
473	RERE	5	2	3	0.4	0.175558	0.766391	0.342741	0.765087
474	ATOH1	5	2	2	0.4	0.0239177	0.810355	0.362402	0.323997
475	ATOX1	5	1	4	0.2	-0.203414	0.446507	0.199684	0.59376
476	ATP1A1	5	5	0	1	1.8176	2.03269	0.909046	1.57689
477	ATP1A2	5	4	0	0.8	0.632929	0.698219	0.312253	1.26072
478	ATP1A3	5	0	5	0	-1.89675	0.406589	0.181832	1.51112
479	ATP12A	5	3	2	0.6	1.55122	2.8153	1.25904	0.916473
480	ATP1A4	5	4	0	0.8	1.07892	1.64223	0.734427	1.2977
481	ATP1B1	5	4	1	0.8	0.993198	1.03205	0.461546	1.11215
482	ATP1B2	5	0	5	0	-2.38115	0.797365	0.356592	2.50109
483	ATP1B3	5	4	1	0.8	0.506746	0.575476	0.257361	1.1279
486	FXYD2	5	5	0	1	1.03103	0.718185	0.321182	1.20421
487	ATP2A1	5	4	1	0.8	0.488791	1.21912	0.545208	1.17866
488	ATP2A2	5	5	0	1	0.524078	0.501414	0.224239	1.63487
489	ATP2A3	5	4	1	0.8	0.512716	0.4944	0.221102	0.799854
490	ATP2B1	5	4	0	0.8	1.0579	0.610296	0.272933	1.48761
491	ATP2B2	5	5	0	1	0.921728	0.786403	0.35169	1.43668
492	ATP2B3	5	4	1	0.8	1.24465	0.778545	0.348176	1.75625
493	ATP2B4	5	4	1	0.8	-0.0745077	2.17041	0.970638	1.46436
495	ATP4A	4	3	0	0.75	0.472857	0.38228	0.19114	1.27964
496	ATP4B	5	2	3	0.4	0.45725	2.93422	1.31223	0.601089
498	ATP5A1	5	5	0	1	1.51972	0.686547	0.307033	1.51478
501	ALDH7A1	5	4	0	0.8	0.617618	0.727006	0.325127	1.09407
506	ATP5B	5	5	0	1	0.724101	0.396019	0.177105	1.25149
509	ATP5C1	5	4	0	0.8	1.58307	1.43456	0.641556	1.73902
513	ATP5D	5	3	1	0.6	0.143136	1.04408	0.466926	0.954025
514	ATP5E	5	4	1	0.8	0.270149	1.01518	0.454003	1.17962
515	ATP5F1	5	4	1	0.8	0.537575	0.576487	0.257813	1.07114
516	ATP5G1	5	3	2	0.6	-0.537743	1.63688	0.732033	1.11518
517	ATP5G2	5	2	3	0.4	-0.331878	4.83946	2.16427	0.560621
518	ATP5G3	5	2	3	0.4	-1.05513	2.60096	1.16318	0.720117
521	ATP5I	5	0	2	0	-0.430401	0.591796	0.264659	0.784429
522	ATP5J	5	4	1	0.8	1.01041	1.21576	0.543706	1.38864
523	ATP6V1A	5	5	0	1	0.72436	0.394035	0.176218	2.31562
525	ATP6V1B1	5	5	0	1	0.654484	0.441334	0.197371	1.34285
526	ATP6V1B2	5	5	0	1	0.839288	0.774372	0.34631	1.82287
527	ATP6V0C	5	5	0	1	0.878195	0.694153	0.310434	1.58833
528	ATP6V1C1	5	3	1	0.6	0.745592	2.13544	0.954996	1.0715
529	ATP6V1E1	5	4	1	0.8	0.179136	0.235527	0.105331	0.997348
533	ATP6V0B	5	4	1	0.8	0.88064	0.983641	0.439897	0.881266
534	ATP6V1G2	5	4	1	0.8	1.0632	1.26864	0.567354	0.987176
535	ATP6V0A1	5	3	0	0.6	0.709834	0.800354	0.357929	1.2649
537	ATP6AP1	5	4	0	0.8	0.531722	0.375753	0.168042	0.860141
538	ATP7A	5	5	0	1	1.05426	0.642851	0.287492	1.52124
539	ATP5O	5	5	0	1	0.580473	0.240937	0.10775	1.03029
540	ATP7B	5	3	2	0.6	0.501016	1.11341	0.497933	1.09964
545	ATR	8	7	1	0.875	0.822089	0.655939	0.23191	1.22555
546	ATRX	5	1	4	0.2	0.120558	0.655759	0.293264	0.41951
547	KIF1A	5	3	2	0.6	0.492345	1.19119	0.532718	0.943619
549	AUH	5	5	0	1	2.51055	1.23671	0.553074	3.73984
550	AUP1	5	5	0	1	0.982051	0.410637	0.183643	2.27526
551	AVP	4	1	3	0.25	-1.27117	1.34245	0.671224	1.00109
552	AVPR1A	5	3	1	0.6	0.771931	1.11024	0.496514	0.970948
553	AVPR1B	4	3	0	0.75	1.19545	1.82123	0.910613	0.853754
554	AVPR2	5	3	1	0.6	-0.870846	3.17827	1.42137	0.849429
563	AZGP1	5	5	0	1	1.19164	0.187705	0.0839442	1.90365
566	AZU1	5	5	0	1	1.19348	0.217927	0.0974599	1.62754
567	B2M	5	2	2	0.4	0.176832	1.53246	0.685339	0.941869
570	BAAT	5	4	1	0.8	0.518082	0.5096	0.2279	1.41545
571	BACH1	5	2	2	0.4	0.313526	0.519394	0.23228	0.970028
572	BAD	5	3	1	0.6	0.713735	0.933552	0.417497	0.947232
573	BAG1	5	5	0	1	0.701183	0.442084	0.197706	1.24644
575	BAI1	5	4	0	0.8	1.05209	0.900738	0.402822	1.09406
576	BAI2	5	2	3	0.4	-1.72288	3.19293	1.42792	0.60142
577	BAI3	5	3	2	0.6	0.406341	1.84194	0.823741	0.637817
578	BAK1	5	5	0	1	0.887378	0.321877	0.143948	2.07312
579	NKX3-2	5	0	5	0	-0.311405	0.0383114	0.0171334	2.06512
580	BARD1	5	5	0	1	1.11708	0.779725	0.348704	1.26866
581	BAX	5	4	0	0.8	0.599825	0.457888	0.204774	1.40197
582	BBS1	5	1	4	0.2	-0.851635	2.62734	1.17498	1.53069
583	BBS2	5	1	4	0.2	-1.97443	1.54368	0.690356	1.37522
585	BBS4	5	4	0	0.8	0.719664	0.523331	0.234041	1.30746
586	BCAT1	5	4	1	0.8	0.456228	0.421294	0.188409	0.912561
587	BCAT2	5	5	0	1	1.24754	1.25721	0.562241	2.18434
590	BCHE	5	5	0	1	0.916725	0.192174	0.0859429	2.37311
593	BCKDHA	5	4	1	0.8	0.851467	1.03381	0.462336	1.13238
594	BCKDHB	5	4	1	0.8	0.62768	0.781894	0.349674	0.833004
595	CCND1	8	7	1	0.875	1.15603	0.827759	0.292657	1.06696
596	BCL2	7	6	0	0.857143	0.537799	0.390675	0.147661	1.34927
597	BCL2A1	5	5	0	1	1.13208	0.639579	0.286028	1.21084
598	BCL2L1	5	4	1	0.8	0.551399	0.422529	0.188961	1.11882
599	BCL2L2	5	3	1	0.6	0.690488	1.2901	0.576952	0.938854
602	BCL3	5	1	4	0.2	-0.674962	0.950146	0.424918	1.20832
604	BCL6	5	1	4	0.2	0.147527	1.37967	0.617009	0.829735
605	BCL7A	5	4	1	0.8	0.95938	1.17527	0.525597	1.46091
607	BCL9	5	4	1	0.8	0.988754	1.32035	0.590476	1.0878
608	TNFRSF17	5	5	0	1	1.71492	0.278121	0.124379	0.920169
610	HCN2	5	3	1	0.6	0.460625	4.12384	1.84424	0.426997
611	OPN1SW	5	2	3	0.4	-0.29969	0.59204	0.264768	0.487611
613	BCR	5	4	1	0.8	0.425885	0.453994	0.203032	1.07059
617	BCS1L	5	1	3	0.2	-1.93537	3.19886	1.43058	0.420149
622	BDH1	5	4	1	0.8	0.879161	1.44035	0.644142	1.21169
623	BDKRB1	5	2	3	0.4	0.338478	1.52159	0.680478	0.887207
624	BDKRB2	5	5	0	1	1.03783	0.670837	0.300008	0.963052
627	BDNF	5	5	0	1	0.835312	0.62671	0.280273	1.23273
629	CFB	5	4	0	0.8	0.651255	0.443034	0.198131	1.71825
631	BFSP1	5	5	0	1	0.502666	0.193336	0.0864624	1.12563
632	BGLAP	5	2	3	0.4	-0.127668	0.77903	0.348393	0.913153
633	BGN	5	0	5	0	-1.73596	0.361931	0.16186	1.65113
634	CEACAM1	5	3	1	0.6	1.26669	2.32039	1.03771	1.05352
635	BHMT	5	4	1	0.8	0.488078	0.515186	0.230398	1.34339
636	BICD1	5	3	2	0.6	-0.340261	0.996994	0.445869	0.887605
637	BID	5	0	5	0	-1.75174	0.385124	0.172233	1.22097
638	BIK	5	4	0	0.8	0.884329	0.792203	0.354284	1.45316
639	PRDM1	5	1	4	0.2	-0.356289	0.298361	0.133431	1.74979
640	BLK	9	7	0	0.777778	0.865288	0.573071	0.191024	1.42456
641	BLM	5	4	1	0.8	0.959586	0.908024	0.406081	1.60377
642	BLMH	5	5	0	1	0.898654	0.164464	0.0735504	2.94558
643	CXCR5	5	5	0	1	1.49496	0.745569	0.333428	2.16025
644	BLVRA	5	4	0	0.8	1.70158	1.66264	0.743554	1.24126
645	BLVRB	5	4	1	0.8	1.15554	1.30884	0.585331	0.916003
646	BNC1	5	1	2	0.2	-0.148243	0.357651	0.159946	0.695139
648	BMI1	5	2	3	0.4	0.209029	0.850808	0.380493	0.633043
649	BMP1	5	5	0	1	1.2807	0.865979	0.387278	1.67087
650	BMP2	5	5	0	1	1.22467	1.2322	0.551057	1.12777
651	BMP3	5	5	0	1	1.15537	0.190646	0.0852596	2.47347
652	BMP4	5	5	0	1	1.07667	0.718172	0.321177	1.41037
653	BMP5	5	3	2	0.6	0.0230125	2.60756	1.16614	1.26849
654	BMP6	5	5	0	1	1.02752	0.457735	0.204705	1.09623
655	BMP7	5	4	1	0.8	0.76372	0.621416	0.277905	0.958966
656	BMP8B	5	5	0	1	0.982507	0.580523	0.259618	1.81645
657	BMPR1A	10	4	6	0.4	-0.50065	2.05305	0.649232	0.394102
658	BMPR1B	10	7	1	0.7	0.819278	0.687245	0.217326	2.015
659	BMPR2	10	8	2	0.8	0.945689	2.24955	0.711369	2.03648
660	BMX	5	5	0	1	1.03447	0.413881	0.185093	1.3977
661	POLR3D	5	4	1	0.8	0.968054	1.11989	0.500832	0.863309
662	BNIP1	5	5	0	1	0.864238	0.54391	0.243244	2.2797
663	BNIP2	5	4	1	0.8	0.48712	0.483149	0.216071	1.39415
664	BNIP3	5	5	0	1	0.891414	0.285274	0.127578	1.8699
665	BNIP3L	5	5	0	1	1.14383	0.28618	0.127983	1.60617
666	BOK	5	3	1	0.6	0.0989373	0.503817	0.225314	0.984464
667	DST	5	2	2	0.4	-0.471195	2.86247	1.28014	0.770794
668	FOXL2	5	3	2	0.6	-0.0306562	0.139603	0.0624322	0.405467
669	BPGM	5	5	0	1	0.90993	0.404097	0.180718	2.36153
670	BPHL	5	5	0	1	1.00531	0.604331	0.270265	2.22672
672	BRCA1	8	6	1	0.75	0.668363	0.626102	0.221361	1.16811
673	BRAF	5	5	0	1	1.69064	1.59909	0.715137	0.96892
675	BRCA2	7	6	0	0.857143	0.627672	0.542184	0.204926	0.91241
676	BRDT	10	8	1	0.8	0.833179	1.61617	0.511076	1.98245
677	ZFP36L1	5	3	2	0.6	-0.573754	1.90332	0.851192	0.44223
678	ZFP36L2	5	2	3	0.4	0.597527	1.91357	0.855773	0.846951
680	BRS3	5	5	0	1	2.67611	2.10918	0.943252	3.27466
682	BSG	5	5	0	1	0.999032	0.380082	0.169978	1.31843
683	BST1	5	5	0	1	0.966422	0.636807	0.284789	1.79894
684	BST2	5	4	1	0.8	0.436007	2.49798	1.11713	1.03737
685	BTC	5	4	1	0.8	0.271734	0.194599	0.0870275	1.32545
686	BTD	5	0	5	0	-1.61252	0.503149	0.225015	1.33636
687	KLF9	5	2	3	0.4	-0.0148132	0.688391	0.307858	0.74977
688	KLF5	5	0	5	0	-0.236028	0.152276	0.0680999	0.82458
689	BTF3	5	2	3	0.4	-0.162357	0.635242	0.284089	0.533968
690	BTF3L1	5	2	3	0.4	-0.255621	0.705658	0.31558	0.428692
694	BTG1	5	5	0	1	0.82676	0.382776	0.171183	1.3267
695	BTK	10	9	0	0.9	0.834535	0.382919	0.12109	2.44868
696	BTN1A1	5	5	0	1	1.02545	0.520864	0.232938	1.03003
699	BUB1	13	11	1	0.846154	0.875936	0.53626	0.148732	1.56821
701	BUB1B	10	3	7	0.3	-1.21715	3.35488	1.06091	0.939777
705	BYSL	5	3	1	0.6	0.1197	0.573533	0.256492	1.2502
706	TSPO	4	4	0	1	1.34841	0.279587	0.139793	1.01846
708	C1QBP	4	3	0	0.75	0.806832	0.75145	0.375725	1.08842
710	SERPING1	5	4	0	0.8	0.770726	0.467749	0.209184	1.49254
712	C1QA	5	4	0	0.8	2.12171	1.98571	0.888036	1.41069
713	C1QB	5	4	0	0.8	1.26165	1.30348	0.582933	1.07111
714	C1QC	5	2	1	0.4	-0.144593	1.47013	0.657462	0.957469
715	C1R	5	4	1	0.8	0.663113	0.807037	0.360918	0.866019
716	C1S	5	5	0	1	0.690089	0.395341	0.176802	1.56484
717	C2	5	4	0	0.8	0.993377	0.677672	0.303064	1.25342
718	C3	5	2	2	0.4	-1.67741	3.55252	1.58873	0.742927
719	C3AR1	5	4	0	0.8	0.588812	0.418816	0.1873	1.25901
720	C4A	5	3	1	0.6	0.817055	1.43938	0.643711	0.831455
721	C4B	5	5	0	1	1.31811	0.715122	0.319812	1.53818
722	C4BPA	6	4	1	0.666667	-0.183726	2.8368	1.15812	0.889435
725	C4BPB	5	4	0	0.8	1.90096	2.25281	1.00749	1.58489
726	CAPN5	5	4	0	0.8	0.532579	0.48267	0.215857	0.886143
727	C5	5	4	0	0.8	1.09322	1.00494	0.449422	1.27507
728	C5AR1	5	5	0	1	1.04684	0.44109	0.197262	2.64756
729	C6	5	4	1	0.8	0.262895	2.38615	1.06712	1.70479
730	C7	5	4	0	0.8	2.28868	2.12464	0.950169	1.16946
731	C8A	5	3	1	0.6	0.694101	0.950448	0.425053	1.21461
732	C8B	5	2	2	0.4	-0.00515137	1.31078	0.5862	0.699428
733	C8G	7	5	2	0.714286	-0.29838	1.53275	0.579325	0.46611
734	OSGIN2	10	6	1	0.6	0.458185	2.02659	0.640866	1.16285
735	C9	5	3	2	0.6	1.94247	3.21913	1.43964	0.872093
738	C11orf2	5	0	3	0	-2.30532	3.21903	1.4396	1.08938
740	MRPL49	4	0	4	0	-1.93948	1.68733	0.843666	0.928266
744	MPPED2	5	5	0	1	1.1736	0.483591	0.216268	1.77137
752	FMNL1	5	1	4	0.2	-0.338968	0.471264	0.210756	1.16367
753	C18orf1	5	0	4	0	-2.54193	2.56043	1.14506	1.23579
757	TMEM50B	5	5	0	1	0.297675	0.183271	0.0819612	1.17621
758	MPPED1	5	5	0	1	0.852233	0.329333	0.147282	1.0682
759	CA1	5	5	0	1	0.76596	0.584497	0.261395	1.12538
760	CA2	4	4	0	1	2.37025	1.70935	0.854677	1.12855
761	CA3	5	0	5	0	-1.79816	1.47682	0.660454	0.872292
762	CA4	5	1	4	0.2	-1.48383	1.31051	0.586079	1.49598
765	CA6	5	2	3	0.4	-1.00685	1.92037	0.858815	0.966719
766	CA7	5	0	5	0	-5.17881	2.34636	1.04932	1.83966
767	CA8	5	0	4	0	-1.51847	1.47886	0.661365	1.14675
771	CA12	5	4	0	0.8	1.05301	0.829101	0.370785	1.14569
773	CACNA1A	5	1	4	0.2	-0.153047	0.570913	0.25532	0.33362
774	CACNA1B	5	3	1	0.6	1.02895	1.22649	0.548504	1.10242
775	CACNA1C	5	3	0	0.6	0.913541	1.2563	0.561835	0.885208
776	CACNA1D	5	5	0	1	1.0165	0.265381	0.118682	2.99613
777	CACNA1E	5	3	1	0.6	0.243102	1.51819	0.678954	0.828748
778	CACNA1F	5	1	2	0.2	-0.333485	2.95085	1.31966	0.451158
779	CACNA1S	5	3	2	0.6	0.0531281	1.57422	0.704011	0.954581
780	DDR1	22	17	3	0.772727	0.523593	0.686994	0.146468	2.85065
781	CACNA2D1	5	1	2	0.2	-0.137863	0.497218	0.222362	0.486448
782	CACNB1	5	2	2	0.4	-0.749542	2.30248	1.0297	0.415805
783	CACNB2	5	2	3	0.4	-0.437559	1.93187	0.863958	0.639775
784	CACNB3	5	2	0	0.4	0.469234	0.64502	0.288462	1.03715
785	CACNB4	5	4	1	0.8	0.208047	2.22126	0.993377	0.863626
786	CACNG1	5	2	0	0.4	1.87846	2.57339	1.15086	1.04666
788	SLC25A20	5	2	1	0.4	0.00682016	0.338032	0.151172	0.519694
790	CAD	5	3	2	0.6	-0.590085	4.54411	2.03219	0.581791
793	CALB1	5	4	0	0.8	2.60246	2.82792	1.26468	1.23679
794	CALB2	5	1	0	0.2	0.176529	0.39473	0.176529	0.728273
795	S100G	5	3	2	0.6	0.709592	4.19493	1.87603	0.952373
796	CALCA	5	1	4	0.2	-1.01005	1.30578	0.583962	0.923536
797	CALCB	5	3	2	0.6	1.24449	3.36278	1.50388	1.18648
799	CALCR	5	4	0	0.8	0.793578	0.533596	0.238631	1.73927
800	CALD1	5	0	4	0	-1.17212	0.848437	0.379432	1.15661
801	CALM1	5	5	0	1	1.02056	0.505321	0.225987	1.50033
805	CALM2	5	5	0	1	2.13664	1.92545	0.861089	1.99367
808	CALM3	10	8	0	0.8	0.816195	1.00396	0.317479	1.78251
810	CALML3	5	5	0	1	1.13761	0.400486	0.179103	1.40955
811	CALR	5	2	3	0.4	0.0294808	0.82143	0.367355	0.494662
813	CALU	5	3	2	0.6	-0.770525	3.51702	1.57286	0.791317
814	CAMK4	10	7	0	0.7	1.213	1.61998	0.512282	1.33028
815	CAMK2A	9	8	0	0.888889	1.54788	1.71239	0.570797	2.05186
816	CAMK2B	5	5	0	1	1.18725	0.561556	0.251135	1.70571
817	CAMK2D	10	6	2	0.6	0.538925	0.736681	0.232959	1.417
818	CAMK2G	5	4	0	0.8	0.855903	0.596816	0.266904	0.857601
819	CAMLG	5	3	2	0.6	0.452244	1.40082	0.626466	0.78984
820	CAMP	5	4	1	0.8	0.352062	2.33094	1.04243	1.24564
821	CANX	5	4	1	0.8	0.566227	0.485871	0.217288	1.97935
822	CAPG	5	4	0	0.8	0.695464	0.640267	0.286336	1.45554
823	CAPN1	5	5	0	1	1.70806	0.925491	0.413892	2.37597
824	CAPN2	5	3	2	0.6	0.0361854	1.05513	0.47187	0.317967
825	CAPN3	5	5	0	1	0.992354	0.587787	0.262866	1.53301
826	CAPNS1	5	5	0	1	1.53721	1.42681	0.63809	1.30673
827	CAPN6	5	5	0	1	1.11298	0.855768	0.382711	1.16117
828	CAPS	5	3	0	0.6	1.14212	1.11034	0.496559	0.954712
829	CAPZA1	5	4	1	0.8	0.930415	0.863437	0.386141	1.62073
830	CAPZA2	5	5	0	1	0.744856	0.499568	0.223414	1.04758
831	CAST	5	0	5	0	-1.54522	0.915126	0.409257	1.17212
832	CAPZB	5	5	0	1	0.689719	0.48476	0.216791	2.40676
833	CARS	5	3	2	0.6	-0.221861	1.56273	0.698875	0.621792
834	CASP1	5	3	2	0.6	0.344648	0.788554	0.352652	0.864916
835	CASP2	5	3	2	0.6	0.381299	1.16127	0.519334	0.736672
836	CASP3	5	4	0	0.8	0.744967	0.522679	0.233749	1.12289
837	CASP4	5	4	1	0.8	0.681364	0.420997	0.188276	1.46524
838	CASP5	5	5	0	1	1.12337	0.719635	0.32183	1.18245
839	CASP6	5	5	0	1	0.883242	0.330367	0.147745	1.38075
840	CASP7	5	4	1	0.8	0.287782	2.24096	1.00219	1.40773
841	CASP8	5	4	1	0.8	0.715898	0.638769	0.285666	1.11346
842	CASP9	5	5	0	1	1.11479	0.524757	0.234679	2.36052
843	CASP10	5	4	1	0.8	-0.286426	3.16405	1.41501	1.67476
844	CASQ1	5	1	1	0.2	-0.449006	1.76312	0.788492	0.715228
845	CASQ2	5	4	0	0.8	1.12551	1.14925	0.513959	1.10581
846	CASR	5	4	0	0.8	0.57242	0.559775	0.250339	1.02953
847	CAT	5	5	0	1	1.61469	0.503006	0.224951	1.13078
857	CAV1	5	4	0	0.8	0.62844	0.561718	0.251208	1.11822
858	CAV2	5	4	1	0.8	0.499453	0.390225	0.174514	1.24471
859	CAV3	5	0	5	0	-1.19936	0.419377	0.187551	1.24406
860	RUNX2	5	1	4	0.2	-0.225978	0.43295	0.193621	0.734057
861	RUNX1	5	1	4	0.2	-0.610421	0.723996	0.323781	0.802173
862	RUNX1T1	5	4	1	0.8	0.36851	0.49991	0.223567	0.885106
863	CBFA2T3	5	2	1	0.4	0.198909	0.52464	0.234626	0.569866
864	RUNX3	5	0	4	0	-0.517351	0.388606	0.17379	1.17394
865	CBFB	5	0	1	0	-0.0317306	0.0709518	0.0317306	0.728273
866	SERPINA6	5	4	1	0.8	0.54132	0.657245	0.293929	0.754223
867	CBL	7	7	0	1	1.1219	0.410408	0.15512	1.14514
868	CBLB	7	7	0	1	1.22987	0.221045	0.0835473	2.31358
869	CBLN1	5	1	4	0.2	-1.20754	1.25515	0.561319	1.15708
871	SERPINH1	5	5	0	1	0.653362	0.249501	0.11158	0.999949
873	CBR1	5	4	1	0.8	1.64308	2.39512	1.07113	0.519461
874	CBR3	5	3	0	0.6	0.588331	0.651408	0.291318	1.01216
875	CBS	4	4	0	1	0.805093	0.59443	0.297215	1.66563
883	CCBL1	5	3	2	0.6	0.33786	0.548775	0.24542	0.726124
885	CCK	5	0	4	0	-1.29857	0.92079	0.41179	1.24583
886	CCKAR	4	4	0	1	0.64751	0.382533	0.191267	1.31718
887	CCKBR	4	4	0	1	0.881453	0.261255	0.130628	1.43382
889	KRIT1	5	0	5	0	-1.41346	0.350232	0.156629	1.14193
890	CCNA2	5	5	0	1	0.877898	0.0421829	0.0188648	1.77138
891	CCNB1	5	5	0	1	0.635561	0.316464	0.141527	1.88855
892	CCNC	5	1	4	0.2	-0.513849	0.625564	0.279761	1.87481
894	CCND2	5	5	0	1	0.771043	0.496695	0.222129	1.14863
896	CCND3	5	4	1	0.8	-0.184896	2.12985	0.952499	0.936148
898	CCNE1	5	4	0	0.8	0.623463	0.422904	0.189128	1.37963
899	CCNF	5	5	0	1	0.840356	0.617134	0.275991	1.11598
900	CCNG1	5	5	0	1	0.882194	0.341602	0.152769	2.33628
901	CCNG2	5	5	0	1	0.964301	0.364638	0.163071	2.24085
902	CCNH	5	2	3	0.4	-0.0303281	0.272887	0.122039	0.653848
904	CCNT1	5	2	3	0.4	0.136935	0.238948	0.106861	0.421522
905	CCNT2	5	2	3	0.4	-0.0194707	0.14347	0.0641618	0.668685
908	CCT6A	5	0	5	0	-2.30197	1.41987	0.634985	1.19115
909	CD1A	5	5	0	1	1.76038	1.59279	0.712317	1.29348
910	CD1B	5	5	0	1	1.19158	0.330074	0.147614	2.78507
911	CD1C	5	4	1	0.8	0.808438	0.967882	0.43285	1.38007
912	CD1D	5	3	0	0.6	0.43972	0.575646	0.257437	0.823066
913	CD1E	5	3	1	0.6	1.10458	1.32371	0.591982	1.0188
914	CD2	5	3	2	0.6	0.188216	3.32226	1.48576	0.818322
915	CD3D	5	2	2	0.4	-1.58542	3.69908	1.65428	0.382197
916	CD3E	5	4	1	0.8	0.654299	0.777964	0.347916	1.30431
917	CD3G	5	3	1	0.6	0.568102	1.25518	0.561335	0.949687
919	CD247	5	4	1	0.8	0.99817	1.09926	0.491603	1.02151
920	CD4	5	4	0	0.8	0.968119	0.813014	0.363591	1.78548
921	CD5	5	3	1	0.6	0.426169	0.730953	0.326892	1.08402
922	CD5L	5	4	1	0.8	2.37908	2.51743	1.12583	1.06528
923	CD6	5	5	0	1	0.966916	0.485956	0.217326	1.7443
924	CD7	5	3	2	0.6	-0.222841	2.10619	0.941918	1.24134
925	CD8A	5	5	0	1	2.00387	1.3896	0.621448	1.96506
926	CD8B	5	4	0	0.8	1.21007	1.2937	0.578558	1.38348
928	CD9	5	5	0	1	1.07914	0.538628	0.240882	2.13891
929	CD14	5	4	1	0.8	0.201231	1.03666	0.463609	1.00452
930	CD19	5	3	1	0.6	-0.507841	2.46479	1.10229	0.839127
931	MS4A1	5	5	0	1	1.292	0.335994	0.150261	1.69696
932	MS4A3	5	5	0	1	1.0549	0.201674	0.0901914	1.60127
933	CD22	5	5	0	1	0.949617	0.704456	0.315042	1.37554
934	CD24	5	5	0	1	1.62807	0.965885	0.431957	1.30922
939	CD27	5	4	1	0.8	0.449325	1.2575	0.562372	0.923767
940	CD28	5	3	1	0.6	0.575509	0.666076	0.297878	1.09968
941	CD80	5	4	0	0.8	0.930781	0.657136	0.29388	1.4086
942	CD86	5	4	1	0.8	1.84584	2.44508	1.09347	1.57811
943	TNFRSF8	5	5	0	1	1.10268	0.403368	0.180392	1.27919
944	TNFSF8	5	5	0	1	0.811661	0.599441	0.268078	1.49877
945	CD33	5	5	0	1	1.37438	1.12373	0.502548	1.28579
946	SIGLEC6	5	0	5	0	-1.56675	0.683232	0.305551	3.27397
947	CD34	5	5	0	1	1.32207	0.544062	0.243312	1.69264
948	CD36	5	4	1	0.8	2.03236	3.33878	1.49315	0.913926
949	SCARB1	5	5	0	1	0.864236	0.64251	0.287339	1.3266
950	SCARB2	5	4	0	0.8	0.492663	0.330963	0.148011	1.34029
951	CD37	5	4	0	0.8	0.979074	0.823688	0.368365	0.988975
952	CD38	5	4	0	0.8	0.629209	0.562696	0.251645	0.882077
953	ENTPD1	5	5	0	1	0.783739	0.118986	0.0532121	2.51216
954	ENTPD2	5	5	0	1	0.793481	0.328772	0.147031	1.7498
955	ENTPD6	5	5	0	1	0.773761	0.355026	0.158772	0.942212
956	ENTPD3	5	5	0	1	0.95053	0.316247	0.14143	2.10049
957	ENTPD5	5	4	1	0.8	1.14019	0.948042	0.423977	1.59654
958	CD40	5	5	0	1	0.928122	0.37062	0.165746	1.4882
959	CD40LG	5	4	0	0.8	0.940556	0.735667	0.329	1.08611
960	CD44	5	5	0	1	1.89806	0.795101	0.35558	1.16066
961	CD47	5	5	0	1	1.06175	0.72794	0.325545	1.31423
962	CD48	5	4	1	0.8	-0.600666	3.17516	1.41997	0.579755
963	CD53	5	3	1	0.6	2.00471	3.75462	1.67912	1.15863
965	CD58	5	5	0	1	1.40413	0.565126	0.252732	2.52061
966	CD59	5	3	1	0.6	0.776804	1.56695	0.700761	0.864574
967	CD63	5	3	2	0.6	0.0950385	0.671148	0.300146	0.716867
968	CD68	5	5	0	1	0.952214	0.570018	0.25492	1.64391
969	CD69	5	3	1	0.6	0.576173	3.0954	1.3843	0.842645
970	CD70	5	5	0	1	1.07566	0.350957	0.156953	1.56879
971	CD72	5	5	0	1	1.10703	0.695845	0.311191	1.64134
972	CD74	5	2	3	0.4	-0.0349274	0.256988	0.114928	0.397026
973	CD79A	5	4	1	0.8	0.0974971	0.974788	0.435938	0.646486
974	CD79B	5	4	1	0.8	0.402819	1.87563	0.838809	1.16416
975	CD81	5	5	0	1	1.14414	0.372881	0.166758	1.80166
976	CD97	5	5	0	1	0.796024	0.105339	0.047109	1.59593
977	CD151	5	4	0	0.8	1.15871	1.16935	0.522951	1.68079
978	CDA	5	3	1	0.6	0.262678	0.809904	0.3622	1.01854
983	CDK1	5	5	0	1	0.871923	0.414158	0.185217	1.25054
984	CDK11B	10	3	6	0.3	-0.58126	1.32645	0.419459	0.417443
985	CDC2L2	5	3	0	0.6	0.857871	1.07258	0.479671	0.796166
987	LRBA	5	0	5	0	-1.49712	0.550526	0.246203	1.6956
988	CDC5L	5	0	3	0	-0.995829	0.992884	0.444031	1.08406
989	40793	4	0	4	0	-1.57668	0.763866	0.381933	1.12108
990	CDC6	5	0	4	0	-1.1216	0.950793	0.425208	1.50734
991	CDC20	5	5	0	1	0.713748	0.441096	0.197264	1.6108
993	CDC25A	5	5	0	1	1.1615	0.500492	0.223827	1.65536
994	CDC25B	5	5	0	1	1.04425	0.235615	0.10537	1.90169
995	CDC25C	4	4	0	1	0.558916	0.279729	0.139865	0.87295
996	CDC27	4	3	0	0.75	1.0895	0.937744	0.468872	1.19804
997	CDC34	5	5	0	1	0.887676	0.600044	0.268348	1.28984
998	CDC42	5	3	2	0.6	0.68161	1.25485	0.561188	0.911872
999	CDH1	5	4	1	0.8	0.393973	1.62956	0.72876	0.971011
1000	CDH2	5	2	1	0.4	0.312643	0.778278	0.348056	0.679693
1001	CDH3	5	5	0	1	2.3901	1.84084	0.823248	0.856983
1002	CDH4	5	2	1	0.4	-0.317299	2.78118	1.24378	0.764553
1003	CDH5	5	3	0	0.6	1.65428	2.01518	0.901214	0.834524
1004	CDH6	5	3	1	0.6	0.398172	2.10265	0.940333	0.693265
1005	CDH7	5	3	2	0.6	0.377461	3.39189	1.5169	1.07941
1006	CDH8	5	4	1	0.8	0.0632425	2.85356	1.27615	0.890014
1007	CDH9	5	1	2	0.2	-0.275715	3.35315	1.49957	0.630122
1008	CDH10	5	3	0	0.6	0.776569	0.729994	0.326463	1.11632
1009	CDH11	5	3	0	0.6	1.51295	2.03188	0.908683	0.936336
1010	CDH12	5	1	0	0.2	0.654604	1.46374	0.654604	0.728273
1012	CDH13	5	2	2	0.4	1.25594	2.45744	1.099	0.385691
1013	CDH15	5	2	0	0.4	1.12309	1.75378	0.784316	0.785802
1014	CDH16	5	2	0	0.4	0.730731	1.02295	0.457475	1.05072
1015	CDH17	5	2	0	0.4	0.432073	0.602183	0.269304	1.03426
1016	CDH18	5	3	0	0.6	2.04418	2.28492	1.02185	1.06123
1017	CDK2	18	10	6	0.555556	-0.0698217	1.35054	0.318326	0.521185
1018	CDK3	10	7	3	0.7	0.662826	2.56201	0.810177	1.0792
1019	CDK4	14	9	5	0.642857	-0.0370514	1.6181	0.432456	0.396366
1020	CDK5	10	5	3	0.5	-0.0918012	1.21258	0.383452	0.854716
1021	CDK6	21	13	3	0.619048	0.707438	0.968503	0.211345	1.42263
1022	CDK7	5	5	0	1	1.0209	0.435671	0.194838	1.97497
1024	CDK8	10	5	5	0.5	-0.68428	2.12456	0.671846	0.544833
1025	CDK9	10	3	4	0.3	-0.444017	1.16565	0.36861	0.509887
1026	CDKN1A	7	7	0	1	0.725767	0.281981	0.106579	2.02316
1027	CDKN1B	8	6	0	0.75	0.736859	0.519554	0.18369	1.15833
1028	CDKN1C	8	6	1	0.75	0.351549	1.1864	0.419456	0.858858
1029	CDKN2A	7	4	1	0.571429	0.193348	2.45835	0.92917	0.774597
1030	CDKN2B	4	2	1	0.5	0.378309	0.529212	0.264606	0.715186
1031	CDKN2C	5	5	0	1	0.808893	0.285898	0.127858	1.72466
1032	CDKN2D	5	5	0	1	1.03165	0.328658	0.14698	2.01685
1033	CDKN3	5	5	0	1	0.563938	0.100716	0.0450414	1.00859
1036	CDO1	5	4	1	0.8	0.83316	1.47642	0.660275	1.35953
1039	CDR2	5	0	2	0	-0.53192	0.79085	0.353679	0.834691
1040	CDS1	5	4	0	0.8	0.453317	0.338603	0.151428	1.53793
1041	CDSN	5	0	5	0	-1.72632	0.576328	0.257742	1.81507
1043	CD52	5	5	0	1	1.19639	0.53523	0.239362	1.62633
1044	CDX1	5	1	4	0.2	-0.310278	0.540111	0.241545	0.734678
1045	CDX2	5	3	2	0.6	-0.121003	1.48848	0.665667	0.501014
1046	CDX4	5	1	4	0.2	-0.178929	0.228945	0.102387	1.49107
1047	CLGN	5	2	2	0.4	0.878013	3.82274	1.70958	0.692346
1048	CEACAM5	5	5	0	1	1.02274	0.147634	0.0660239	1.90712
1050	CEBPA	4	4	0	1	1.30703	0.382028	0.191014	0.764537
1051	CEBPB	5	3	1	0.6	0.573407	0.717534	0.320891	1.03069
1052	CEBPD	5	1	4	0.2	-0.250385	0.249506	0.111583	0.950256
1053	CEBPE	5	1	4	0.2	-0.140645	0.729977	0.326455	1.06024
1054	CEBPG	5	4	0	0.8	0.861493	0.745134	0.333234	0.841508
1056	CEL	5	5	0	1	0.732963	0.504282	0.225522	1.2873
1058	CENPA	5	0	5	0	-1.53787	0.371759	0.166255	1.74235
1059	CENPB	5	0	4	0	-1.88802	1.39526	0.623979	1.26688
1060	CENPC1	5	1	3	0.2	-0.0708817	3.0977	1.38533	1.08981
1062	CENPE	5	5	0	1	1.70113	1.34882	0.603212	0.888512
1063	CENPF	5	0	5	0	-1.44722	0.350621	0.156803	1.16316
1066	CES1	5	4	0	0.8	0.614513	0.347299	0.155317	1.94483
1068	CETN1	5	3	0	0.6	0.940229	1.17466	0.525325	0.828057
1069	CETN2	5	5	0	1	0.956022	0.436973	0.19542	1.5326
1070	CETN3	5	5	0	1	1.30526	0.741341	0.331538	1.75648
1071	CETP	5	0	5	0	-1.57204	0.169364	0.0757417	2.07509
1072	CFL1	5	4	1	0.8	0.942335	0.651407	0.291318	1.52101
1073	CFL2	5	5	0	1	0.681338	0.275718	0.123305	1.72001
1075	CTSC	5	4	1	0.8	0.441603	0.66388	0.296896	1.00817
1080	CFTR	5	0	5	0	-2.01999	1.46958	0.657216	2.12102
1081	CGA	5	4	1	0.8	0.210326	0.960794	0.42968	0.802716
1082	CGB	5	1	3	0.2	-0.761338	1.53311	0.685629	0.628054
1084	CEACAM3	5	4	1	0.8	0.508747	2.74726	1.22861	1.64506
1087	CEACAM7	5	4	1	0.8	0.284914	0.705574	0.315542	0.381397
1088	CEACAM8	5	3	0	0.6	1.55723	2.8691	1.2831	1.2907
1089	CEACAM4	5	1	4	0.2	-1.99714	2.24103	1.00222	1.56775
1102	RCBTB2	5	0	5	0	-2.155	1.44132	0.644578	1.90349
1103	CHAT	5	5	0	1	0.968655	0.470931	0.210607	1.69679
1104	RCC1	5	0	5	0	-2.54054	2.47259	1.10577	0.825764
1105	CHD1	5	4	1	0.8	0.698437	0.619366	0.276989	1.47306
1106	CHD2	5	4	1	0.8	0.332883	0.577429	0.258234	0.913825
1107	CHD3	5	4	1	0.8	0.524593	0.436459	0.19519	1.14407
1108	CHD4	5	4	1	0.8	0.226	0.634221	0.283632	0.90291
1109	AKR1C4	5	3	1	0.6	-0.0117787	1.41387	0.632303	0.965086
1111	CHEK1	23	10	9	0.434783	-0.578948	2.1746	0.453436	0.327204
1112	FOXN3	5	0	5	0	-0.573708	0.269843	0.120677	1.53364
1113	CHGA	5	5	0	1	1.02404	0.551193	0.246501	1.52716
1116	CHI3L1	5	5	0	1	1.20518	0.3024	0.135238	2.53985
1117	CHI3L2	5	4	1	0.8	1.78133	2.95216	1.32025	0.955286
1118	CHIT1	5	2	2	0.4	0.207538	0.626763	0.280297	0.424414
1119	CHKA	5	5	0	1	1.1174	0.131344	0.058739	1.62725
1120	CHKB	10	7	1	0.7	0.544273	0.666604	0.210799	1.12031
1121	CHM	5	1	4	0.2	-1.37833	1.48731	0.665147	0.372282
1122	CHML	4	1	3	0.25	-1.2684	3.44916	1.72458	1.01423
1123	CHN1	5	5	0	1	0.684905	0.288016	0.128804	1.80922
1124	CHN2	5	4	1	0.8	0.369284	0.55796	0.249528	1.04985
1128	CHRM1	5	5	0	1	0.519036	0.290639	0.129978	1.04028
1129	CHRM2	5	3	0	0.6	0.56283	0.677249	0.302875	1.39171
1130	LYST	5	5	0	1	0.90991	0.322832	0.144375	1.9598
1131	CHRM3	5	4	0	0.8	0.691171	0.420163	0.187903	1.31875
1132	CHRM4	5	5	0	1	0.553542	0.379347	0.169649	1.04905
1133	CHRM5	5	5	0	1	0.835038	0.325067	0.145375	1.34825
1134	CHRNA1	5	4	1	0.8	-0.0988707	2.06299	0.922596	0.847796
1135	CHRNA2	5	5	0	1	1.58044	1.21281	0.542386	1.39071
1136	CHRNA3	5	5	0	1	0.894413	0.482499	0.21578	2.56881
1137	CHRNA4	5	4	1	0.8	1.10992	0.941714	0.421147	1.32076
1138	CHRNA5	5	5	0	1	1.21034	0.532213	0.238013	1.65611
1139	CHRNA7	4	4	0	1	1.23899	0.209077	0.104539	0.877258
1140	CHRNB1	5	5	0	1	1.09795	0.251848	0.11263	2.30849
1141	CHRNB2	4	4	0	1	0.822537	0.608538	0.304269	0.909561
1142	CHRNB3	5	5	0	1	1.02849	0.341111	0.15255	2.33209
1143	CHRNB4	4	4	0	1	1.82193	0.786267	0.393134	1.26329
1144	CHRND	5	5	0	1	1.11013	0.334681	0.149674	1.38222
1145	CHRNE	5	5	0	1	1.49471	0.431222	0.192848	1.3312
1146	CHRNG	5	4	0	0.8	1.28316	0.992857	0.444019	1.41943
1147	CHUK	5	3	0	0.6	0.537147	0.490825	0.219504	0.844619
1152	CKB	10	7	0	0.7	0.49008	0.498223	0.157552	1.44819
1153	CIRBP	5	1	4	0.2	-0.325091	0.456825	0.204298	0.475059
1154	CISH	5	5	0	1	1.42998	0.553874	0.2477	1.40166
1155	TBCB	5	5	0	1	0.629063	0.874638	0.39115	0.840615
1158	CKM	9	3	6	0.333333	-0.395021	1.46253	0.487511	1.3337
1159	CKMT1B	5	5	0	1	0.789407	0.389728	0.174292	0.822047
1160	CKMT2	5	5	0	1	0.443283	0.20913	0.0935257	1.04858
1161	ERCC8	5	5	0	1	1.34012	0.424767	0.189961	1.48564
1163	CKS1B	5	4	1	0.8	0.728868	0.564451	0.25243	1.6433
1164	CKS2	10	10	0	1	1.41194	0.845143	0.267258	2.74348
1173	AP2M1	5	3	1	0.6	0.709321	0.828226	0.370394	1.13055
1174	AP1S1	5	0	5	0	-1.55216	0.79248	0.354408	1.77225
1175	AP2S1	5	4	1	0.8	0.263812	1.29303	0.578263	1.17242
1176	AP3S1	5	4	1	0.8	0.0413778	2.53762	1.13486	1.37676
1178	CLC	5	5	0	1	0.694064	0.16865	0.0754225	2.20129
1179	CLCA1	5	5	0	1	0.988619	0.478179	0.213848	1.57196
1180	CLCN1	5	1	3	0.2	-0.340671	1.50465	0.6729	0.655689
1181	CLCN2	4	4	0	1	0.409154	0.240582	0.120291	1.84763
1182	CLCN3	5	5	0	1	0.751534	0.310591	0.138901	1.44862
1183	CLCN4	5	5	0	1	2.14114	3.49347	1.56233	1.44686
1184	CLCN5	5	2	1	0.4	0.40256	1.09856	0.491292	0.572362
1185	CLCN6	5	4	1	0.8	1.75992	2.26796	1.01426	0.961878
1186	CLCN7	5	3	1	0.6	0.197124	3.77913	1.69008	1.1115
1187	CLCNKA	5	5	0	1	1.1559	0.747686	0.334375	1.09821
1188	CLCNKB	5	3	1	0.6	-0.293808	2.54925	1.14006	1.21886
1191	CLU	5	0	5	0	-1.77329	1.33624	0.597587	1.1623
1192	CLIC1	5	5	0	1	3.64039	2.18543	0.977354	1.23591
1193	CLIC2	5	2	2	0.4	-0.130979	1.0317	0.46139	0.683215
1195	CLK1	5	4	1	0.8	0.480898	0.431954	0.193176	1.13894
1196	CLK2	10	4	6	0.4	-0.909732	1.53832	0.486458	0.416696
1198	CLK3	10	6	4	0.6	-0.223297	1.09842	0.347351	0.536727
1200	TPP1	5	5	0	1	1.07374	0.522277	0.233569	1.70008
1201	CLN3	5	0	4	0	-1.30105	0.744111	0.332776	1.52585
1203	CLN5	5	0	5	0	-1.82671	1.90328	0.851174	1.03628
1207	CLNS1A	5	4	1	0.8	0.787576	1.25384	0.560735	1.13794
1208	CLPS	5	2	3	0.4	-0.942659	1.24609	0.557268	1.13087
1209	CLPTM1	5	0	5	0	-1.81316	0.455606	0.203753	1.5237
1211	CLTA	5	4	0	0.8	1.93495	2.17646	0.973341	1.17774
1212	CLTB	5	3	1	0.6	1.58089	1.84073	0.823201	1.39507
1213	CLTC	5	5	0	1	1.36556	1.38152	0.617833	1.44131
1215	CMA1	5	5	0	1	0.973096	0.354179	0.158394	1.86373
1230	CCR1	5	5	0	1	0.772359	0.416471	0.186251	1.32559
1231	CCR2	5	4	0	0.8	1.01116	0.89056	0.398271	1.27121
1232	CCR3	5	5	0	1	1.26211	0.337954	0.151137	1.93132
1233	CCR4	5	5	0	1	0.414581	0.293604	0.131304	2.10094
1234	CCR5	5	4	1	0.8	0.753542	0.825433	0.369145	1.41331
1235	CCR6	5	5	0	1	0.622788	0.284753	0.127345	1.55081
1236	CCR7	5	5	0	1	0.941156	0.277473	0.12409	1.89793
1237	CCR8	5	4	1	0.8	-0.292821	2.18052	0.975156	1.42463
1238	CCBP2	5	5	0	1	0.998438	0.288625	0.129077	1.84146
1240	CMKLR1	5	5	0	1	0.850961	0.267665	0.119703	1.7011
1241	LTB4R	5	1	4	0.2	-0.382064	0.443439	0.198312	0.804223
1244	ABCC2	5	3	1	0.6	0.0789534	1.17007	0.523271	0.781539
1258	CNGB1	5	1	0	0.2	0.305449	0.683006	0.305449	0.728273
1259	CNGA1	5	3	0	0.6	0.531081	0.87841	0.392837	1.11289
1260	CNGA2	5	2	2	0.4	0.123468	0.892275	0.399037	0.309763
1261	CNGA3	5	2	1	0.4	0.322783	0.516938	0.231182	0.955853
1263	PLK3	10	9	0	0.9	1.33807	1.24151	0.3926	2.01467
1264	CNN1	4	0	3	0	-1.00707	0.873852	0.436926	0.864627
1265	CNN2	5	0	5	0	-2.29478	0.511283	0.228653	0.965254
1266	CNN3	5	0	5	0	-1.83549	0.798409	0.35706	1.39244
1267	CNP	5	5	0	1	0.894186	0.556471	0.248861	1.28488
1268	CNR1	5	5	0	1	0.830748	0.445612	0.199284	2.60919
1269	CNR2	5	4	1	0.8	0.780069	0.799213	0.357419	1.11084
1270	CNTF	5	5	0	1	1.39224	0.297421	0.133011	1.40524
1271	CNTFR	5	5	0	1	1.17797	0.612728	0.27402	1.83034
1272	CNTN1	4	0	3	0	-1.29016	0.888652	0.444326	1.08622
1277	COL1A1	5	1	4	0.2	-1.22483	1.19656	0.535119	1.54189
1278	COL1A2	5	0	5	0	-2.1167	0.781099	0.349318	1.62206
1280	COL2A1	5	0	4	0	-1.22211	0.693088	0.309958	1.31889
1281	COL3A1	5	5	0	1	0.678476	0.22424	0.100283	1.4896
1282	COL4A1	5	4	0	0.8	1.37661	1.2518	0.55982	1.18568
1284	COL4A2	5	5	0	1	0.793956	0.993591	0.444347	1.15757
1285	COL4A3	5	0	5	0	-1.53581	0.0772309	0.0345387	1.1993
1286	COL4A4	5	4	1	0.8	2.18169	2.43922	1.09085	1.45894
1287	COL4A5	5	1	4	0.2	-0.0712665	2.14892	0.961025	0.790202
1288	COL4A6	4	3	1	0.75	0.381444	0.489409	0.244704	0.76468
1289	COL5A1	5	0	5	0	-2.07111	0.673253	0.301088	1.1212
1290	COL5A2	5	1	4	0.2	-0.883835	1.16034	0.518922	0.432904
1291	COL6A1	5	0	5	0	-2.41042	1.7419	0.779001	1.43691
1292	COL6A2	5	3	1	0.6	0.347248	1.08596	0.485656	0.786785
1293	COL6A3	5	4	1	0.8	0.631294	0.489775	0.219034	1.14258
1294	COL7A1	5	5	0	1	0.936714	0.303441	0.135703	0.932875
1295	COL8A1	5	3	1	0.6	0.311666	0.54384	0.243212	0.444109
1296	COL8A2	5	0	5	0	-1.62557	0.476024	0.212885	1.66166
1297	COL9A1	5	0	5	0	-1.64367	0.210308	0.0940527	2.41061
1298	COL9A2	4	1	3	0.25	-0.373677	1.98318	0.991588	0.503455
1299	COL9A3	5	2	3	0.4	-0.632457	1.60578	0.718127	0.471578
1300	COL10A1	5	1	4	0.2	-1.0956	1.89416	0.847096	1.60794
1301	COL11A1	5	0	5	0	-1.42746	0.217559	0.0972954	2.00785
1302	COL11A2	5	0	5	0	-1.88447	0.823341	0.368209	1.21134
1303	COL12A1	5	1	2	0.2	-0.421418	1.73633	0.776512	0.620146
1305	COL13A1	5	3	2	0.6	-0.384807	1.85133	0.827941	0.742082
1306	COL15A1	4	2	2	0.5	0.0869808	2.69596	1.34798	0.743494
1307	COL16A1	5	2	2	0.4	-0.678193	2.41714	1.08098	0.478951
1308	COL17A1	5	2	3	0.4	-1.27345	2.04943	0.916533	0.4533
1310	COL19A1	5	4	1	0.8	0.0306092	0.833293	0.37266	0.931573
1311	COMP	5	4	1	0.8	1.78099	2.40894	1.07731	1.02744
1312	COMT	5	4	1	0.8	-0.188179	1.9755	0.88347	1.36403
1314	COPA	5	0	4	0	-1.94785	1.38728	0.62041	1.45188
1315	COPB1	5	1	0	0.2	0.771596	1.72534	0.771596	0.728273
1316	KLF6	5	3	2	0.6	0.0316424	0.210794	0.0942699	0.567809
1317	SLC31A1	5	3	2	0.6	0.192277	1.06857	0.47788	0.61768
1318	SLC31A2	4	4	0	1	1.27182	0.329706	0.164853	1.3166
1325	CORT	5	3	1	0.6	0.101968	1.89742	0.848553	1.04304
1326	MAP3K8	10	5	5	0.5	-0.38982	1.31765	0.416677	1.3061
1327	COX4I1	5	5	0	1	1.06995	0.2728	0.122	1.4593
1329	COX5B	5	4	1	0.8	0.386969	0.780263	0.348944	0.649191
1337	COX6A1	5	3	2	0.6	0.121296	1.40469	0.628196	0.769048
1339	COX6A2	5	2	3	0.4	0.129906	1.44715	0.647185	0.488627
1340	COX6B1	5	4	1	0.8	0.971916	0.710994	0.317966	1.52724
1345	COX6C	5	3	2	0.6	-0.00126844	3.73241	1.66919	0.783083
1346	COX7A1	5	4	1	0.8	0.685405	0.659486	0.294931	1.75937
1347	COX7A2	5	4	1	0.8	0.487058	0.654124	0.292533	1.06294
1348	COX7A2P2	5	4	0	0.8	1.98332	2.34853	1.05029	1.17363
1349	COX7B	5	2	2	0.4	0.226616	0.949308	0.424544	0.929222
1350	COX7C	5	5	0	1	1.13668	0.440238	0.19688	2.4471
1351	COX8A	5	3	0	0.6	0.689726	0.926263	0.414237	0.868368
1352	COX10	4	4	0	1	0.690624	0.0480878	0.0240439	2.7497
1353	COX11	5	5	0	1	0.837621	0.36205	0.161914	1.54168
1355	COX15	5	5	0	1	1.0668	0.413769	0.185043	2.5824
1356	CP	5	4	1	0.8	0.90974	0.589658	0.263703	1.28187
1357	CPA1	5	3	0	0.6	0.656283	0.602789	0.269576	1.02135
1358	CPA2	5	5	0	1	0.701286	0.44448	0.198778	1.55537
1359	CPA3	5	5	0	1	1.2573	0.210959	0.0943438	2.14084
1360	CPB1	5	5	0	1	0.627965	0.199415	0.0891812	1.23839
1361	CPB2	5	5	0	1	0.771606	0.309525	0.138424	1.66803
1362	CPD	5	0	5	0	-1.23939	0.290144	0.129756	1.03055
1363	CPE	5	5	0	1	0.690381	0.188029	0.0840893	1.42296
1364	CLDN4	5	3	2	0.6	0.150025	1.00136	0.447823	0.74411
1365	CLDN3	5	2	1	0.4	0.0600982	0.19647	0.0878641	0.589523
1366	CLDN7	5	5	0	1	0.949793	0.659174	0.294792	1.5076
1368	CPM	5	5	0	1	0.839998	0.228173	0.102042	2.60544
1369	CPN1	5	5	0	1	0.786962	0.288321	0.128941	1.95182
1371	CPOX	5	4	1	0.8	0.76525	0.622759	0.278506	1.40907
1373	CPS1	5	5	0	1	0.924194	0.479001	0.214216	2.00901
1374	CPT1A	5	4	0	0.8	0.733214	0.549821	0.245888	1.81833
1375	CPT1B	5	2	2	0.4	-0.0440462	1.30264	0.582556	0.673518
1376	CPT2	5	3	1	0.6	0.485709	0.637575	0.285132	0.810797
1378	CR1	5	3	2	0.6	0.434591	0.600554	0.268576	0.947928
1380	CR2	5	5	0	1	2.48825	2.40026	1.07343	1.44578
1381	CRABP1	5	4	1	0.8	0.497249	0.776939	0.347458	1.03547
1382	CRABP2	4	3	0	0.75	0.350157	0.316713	0.158357	1.42773
1384	CRAT	5	3	1	0.6	0.321762	0.891732	0.398795	0.86923
1385	CREB1	4	4	0	1	1.0625	0.182045	0.0910225	1.42614
1386	ATF2	5	4	1	0.8	-0.0195922	0.563043	0.2518	0.490529
1387	CREBBP	5	5	0	1	0.888404	0.434817	0.194456	1.34767
1388	ATF6B	5	3	2	0.6	0.832872	1.6203	0.724621	0.61288
1389	CREBL2	5	5	0	1	0.851789	0.68923	0.308233	1.97778
1390	CREM	5	3	2	0.6	0.246339	0.547252	0.244739	0.782109
1392	CRH	3	3	0	1	0.823487	0.0536643	0.0309831	1.54347
1393	CRHBP	5	0	5	0	-1.90865	0.531078	0.237505	1.93827
1394	CRHR1	5	4	0	0.8	0.906715	0.613463	0.274349	1.67398
1395	CRHR2	5	5	0	1	0.806278	0.380907	0.170347	1.45263
1398	CRK	5	5	0	1	1.07169	0.302473	0.13527	1.5447
1399	CRKL	5	5	0	1	1.00674	0.317868	0.142155	2.82927
1400	CRMP1	5	5	0	1	0.914284	0.393001	0.175756	1.25783
1401	CRP	5	2	3	0.4	-0.531638	2.02307	0.904746	0.523211
1404	HAPLN1	5	0	5	0	-3.095	2.35877	1.05487	1.89194
1406	CRX	5	3	2	0.6	0.196048	0.799395	0.3575	0.579861
1407	CRY1	5	4	0	0.8	0.772733	0.73782	0.329963	1.44149
1408	CRY2	5	0	4	0	-1.45354	0.991738	0.443519	1.92235
1409	CRYAA	5	0	5	0	-1.65966	0.450135	0.201307	1.54433
1410	CRYAB	5	5	0	1	1.02029	0.174388	0.0779887	1.22561
1411	CRYBA1	5	3	1	0.6	1.69393	2.64787	1.18416	1.08021
1413	CRYBA4	5	0	5	0	-1.32825	0.573668	0.256552	1.49801
1414	CRYBB1	5	0	5	0	-1.51738	0.185681	0.083039	1.37104
1415	CRYBB2	5	1	4	0.2	-0.786029	1.13324	0.5068	0.555445
1417	CRYBB3	5	0	4	0	-1.7448	1.64431	0.73536	1.06537
1419	CRYGB	5	1	4	0.2	-0.91584	0.907154	0.405692	1.69464
1420	CRYGC	5	3	2	0.6	-0.473021	1.63207	0.729882	0.356357
1421	CRYGD	5	0	5	0	-3.01112	1.46011	0.65298	1.21173
1427	CRYGS	4	0	4	0	-2.88968	3.48922	1.74461	1.27523
1428	CRYM	4	3	1	0.75	0.51578	0.534039	0.267019	0.985367
1429	CRYZ	5	4	0	0.8	0.756375	0.553923	0.247722	1.02416
1431	CS	5	5	0	1	1.20205	0.68203	0.305013	2.09014
1432	MAPK14	9	8	0	0.888889	1.1899	0.847931	0.282644	1.20038
1434	CSE1L	5	3	2	0.6	-0.0528255	1.13582	0.507955	0.935858
1435	CSF1	5	5	0	1	1.42343	0.441049	0.197243	2.32182
1436	CSF1R	5	5	0	1	1.14304	0.209471	0.0936784	1.94889
1437	CSF2	5	5	0	1	0.883016	0.28769	0.128659	2.14455
1438	CSF2RA	5	4	0	0.8	2.25874	2.0588	0.920725	1.16505
1439	CSF2RB	5	5	0	1	0.984909	0.672887	0.300924	1.25188
1440	CSF3	5	4	1	0.8	0.773557	0.799881	0.357718	1.17111
1441	CSF3R	5	4	0	0.8	1.48779	1.29565	0.579431	1.3638
1442	CSH1	5	0	5	0	-1.95044	0.638103	0.285369	1.4047
1444	CSHL1	4	0	4	0	-2.72078	2.97442	1.48721	1.17528
1445	CSK	15	9	5	0.6	0.120013	1.40591	0.363004	0.603891
1446	CSN1S1	5	4	1	0.8	0.659953	0.704321	0.314982	1.09468
1447	CSN2	5	4	1	0.8	1.19432	1.03647	0.463523	1.28774
1448	CSN3	5	0	3	0	-1.46339	1.37098	0.613121	1.19083
1452	CSNK1A1	10	5	5	0.5	-0.557902	1.58722	0.501922	0.924114
1453	CSNK1D	2	0	1	0	-1.076	1.5217	1.076	0.60206
1454	CSNK1E	12	6	2	0.5	0.488283	1.64082	0.473665	1.55559
1455	CSNK1G2	10	4	5	0.4	-0.507628	1.22991	0.388931	1.20597
1456	CSNK1G3	5	4	1	0.8	0.56057	0.750459	0.335616	1.33446
1457	CSNK2A1	4	4	0	1	1.31689	1.03331	0.516657	1.11349
1459	CSNK2A2	5	5	0	1	0.900456	0.433888	0.19404	1.08477
1460	CSNK2B	10	6	4	0.6	-0.556255	1.51605	0.479417	0.664807
1462	VCAN	5	4	1	0.8	0.982208	0.825917	0.369361	1.24511
1463	NCAN	5	3	2	0.6	0.100037	2.38907	1.06842	0.874155
1464	CSPG4	5	4	1	0.8	0.513826	0.756258	0.338209	0.493439
1465	CSRP1	5	5	0	1	1.07594	1.19892	0.536173	0.944727
1466	CSRP2	5	0	5	0	-1.84386	0.298421	0.133458	1.55607
1468	SLC25A10	4	2	1	0.5	-0.123051	1.73702	0.86851	0.44795
1469	CST1	5	4	0	0.8	0.888548	0.932229	0.416905	1.39958
1470	CST2	4	2	1	0.5	0.606674	0.896436	0.448218	0.961014
1471	CST3	5	4	1	0.8	0.666767	0.605003	0.270565	1.43293
1472	CST4	5	4	0	0.8	0.789292	0.53691	0.240114	1.24417
1473	CST5	5	5	0	1	1.08136	0.382844	0.171213	1.89225
1474	CST6	5	4	1	0.8	0.70819	0.609511	0.272582	1.25545
1475	CSTA	5	4	1	0.8	1.02501	1.04645	0.467985	1.23635
1476	CSTB	5	5	0	1	1.53031	1.04344	0.46664	2.26432
1478	CSTF2	5	1	2	0.2	0.894798	3.14071	1.40457	0.892611
1479	CSTF3	5	0	5	0	-1.90695	0.582612	0.260552	2.02164
1482	NKX2-5	5	3	2	0.6	0.18055	0.808838	0.361723	0.549366
1485	CTAG1B	3	3	0	1	0.368021	0.31198	0.180122	0.760021
1486	CTBS	5	3	0	0.6	2.22973	2.58075	1.15415	1.32542
1487	CTBP1	5	2	3	0.4	0.224268	1.05899	0.473596	0.428266
1488	CTBP2	5	2	3	0.4	-0.289535	0.613662	0.274438	0.654308
1489	CTF1	5	5	0	1	1.36666	0.194183	0.0868413	1.47727
1490	CTGF	5	0	5	0	-1.61891	0.27308	0.122125	1.96247
1491	CTH	5	1	4	0.2	-0.73353	1.08965	0.487307	1.67109
1493	CTLA4	5	4	0	0.8	2.10996	2.48491	1.11129	0.896652
1495	CTNNA1	4	0	4	0	-2.06994	0.959893	0.479946	1.31612
1496	CTNNA2	5	0	4	0	-1.27945	1.12569	0.503423	1.25486
1497	CTNS	5	5	0	1	1.42882	0.861303	0.385187	2.00111
1499	CTNNB1	5	4	1	0.8	0.410739	0.512001	0.228974	1.29226
1500	CTNND1	5	5	0	1	0.557798	0.196451	0.0878557	1.66517
1501	CTNND2	5	0	5	0	-1.49009	0.243688	0.10898	2.34255
1503	CTPS	4	4	0	1	0.904422	0.674679	0.337339	1.40343
1504	CTRB1	5	4	1	0.8	0.524208	0.621618	0.277996	1.05507
1506	CTRL	5	4	1	0.8	0.552372	0.462592	0.206877	1.63526
1508	CTSB	5	5	0	1	0.978001	0.332427	0.148666	1.22379
1509	CTSD	5	5	0	1	0.977902	0.259047	0.115849	2.25211
1510	CTSE	5	5	0	1	1.18635	0.960644	0.429613	1.0981
1511	CTSG	5	5	0	1	1.45394	0.851389	0.380753	1.29784
1512	CTSH	4	4	0	1	0.934435	0.675159	0.33758	0.856601
1513	CTSK	5	5	0	1	0.884432	0.302322	0.135202	1.40741
1514	CTSL1	5	3	1	0.6	0.240754	0.452758	0.20248	0.799341
1515	CTSL2	4	4	0	1	1.31021	0.545575	0.272788	1.21077
1519	CTSO	5	4	1	0.8	0.866395	0.738879	0.330437	1.50948
1520	CTSS	5	5	0	1	0.969316	0.407989	0.182458	1.66918
1521	CTSW	5	4	1	0.8	0.459961	0.581612	0.260105	1.10567
1522	CTSZ	4	2	1	0.5	-0.455983	2.21036	1.10518	0.804628
1523	CUX1	5	2	3	0.4	-0.519959	0.88522	0.395883	0.895127
1524	CX3CR1	5	5	0	1	1.15826	0.441594	0.197487	1.59141
1525	CXADR	5	4	1	0.8	0.956064	0.859435	0.384351	1.20908
1527	TEX28	4	0	0	0	0	0	0	NA
1528	CYB5A	5	0	5	0	-1.48545	0.739096	0.330534	1.16123
1534	CYB561	5	0	5	0	-1.7483	0.618446	0.276577	1.38384
1535	CYBA	5	2	3	0.4	-0.79392	2.10513	0.941442	1.23982
1536	CYBB	5	0	4	0	-0.883695	0.674472	0.301633	1.2432
1537	CYC1	5	0	5	0	-2.38129	1.25519	0.561337	2.18916
1539	CYLC2	5	3	0	0.6	1.93134	2.10665	0.942121	1.06186
1540	CYLD	8	6	1	0.75	0.386854	0.690933	0.244282	0.862426
1543	CYP1A1	5	0	5	0	-2.03429	0.652629	0.291865	2.11814
1544	CYP1A2	5	0	5	0	-1.46596	0.202807	0.0906982	2.46354
1545	CYP1B1	5	0	5	0	-1.57324	0.294335	0.131631	1.36711
1548	CYP2A6	5	0	5	0	-1.5211	0.754441	0.337396	1.73725
1549	CYP2A7	5	0	4	0	-2.01915	1.78738	0.79934	0.872735
1551	CYP3A7	5	0	5	0	-1.15834	0.275267	0.123103	1.8913
1553	CYP2A13	5	0	5	0	-1.87309	0.582909	0.260685	1.73272
1555	CYP2B6	5	1	4	0.2	-1.27536	1.52718	0.682975	0.342162
1557	CYP2C19	5	0	5	0	-1.80774	0.740224	0.331038	0.943504
1558	CYP2C8	5	0	5	0	-1.59778	0.305718	0.136721	1.72888
1559	CYP2C9	5	1	4	0.2	-1.5077	1.50484	0.672985	0.578818
1562	CYP2C18	5	1	4	0.2	-1.20647	1.3844	0.619124	1.25845
1564	CYP2D7P1	5	1	4	0.2	-1.65439	2.22325	0.994267	1.21269
1565	CYP2D6	5	0	5	0	-1.88219	0.425214	0.190161	1.86878
1571	CYP2E1	5	1	3	0.2	-1.15093	1.36353	0.609788	0.959538
1572	CYP2F1	5	0	4	0	-1.30758	0.89859	0.401862	2.07346
1573	CYP2J2	5	0	5	0	-1.25572	0.608138	0.271968	1.08457
1576	CYP3A4	5	0	5	0	-1.81502	0.419057	0.187408	0.931472
1577	CYP3A5	5	0	5	0	-2.20333	0.429964	0.192286	1.70493
1580	CYP4B1	5	0	5	0	-1.10067	0.219711	0.0982578	1.05857
1581	CYP7A1	5	0	5	0	-1.40837	0.746077	0.333656	1.52439
1582	CYP8B1	5	0	5	0	-1.18335	0.892972	0.399349	1.43624
1583	CYP11A1	5	1	4	0.2	-2.00536	1.80374	0.806659	1.46481
1584	CYP11B1	5	1	4	0.2	-0.883308	1.41301	0.631917	1.17335
1585	CYP11B2	5	0	4	0	-1.16491	0.6589	0.294669	1.1673
1586	CYP17A1	5	0	5	0	-1.33463	0.688498	0.307906	1.05547
1588	CYP19A1	5	1	4	0.2	-1.48013	1.31247	0.586954	1.49803
1589	CYP21A2	5	0	5	0	-1.91363	1.58744	0.709924	1.59617
1591	CYP24A1	5	0	5	0	-1.56385	0.345566	0.154542	1.60024
1592	CYP26A1	5	0	5	0	-2.10397	0.386212	0.172719	1.95321
1593	CYP27A1	5	0	5	0	-2.00651	1.48255	0.663016	1.68122
1594	CYP27B1	5	1	4	0.2	-1.95808	1.86067	0.832117	1.27844
1595	CYP51A1	5	0	5	0	-1.37697	0.527358	0.235842	1.77671
1600	DAB1	5	0	5	0	-1.76419	0.316088	0.141359	2.01052
1601	DAB2	5	0	4	0	-1.09569	0.940004	0.420383	0.858331
1602	DACH1	5	5	0	1	0.852926	0.825395	0.369128	1.25924
1603	DAD1	5	1	4	0.2	-0.963359	1.11662	0.499367	1.41978
1604	CD55	5	4	1	0.8	0.524996	1.18666	0.530691	0.962724
1605	DAG1	5	5	0	1	1.91598	1.79801	0.804097	1.88726
1606	DGKA	5	4	1	0.8	0.638944	0.625645	0.279797	1.21875
1607	DGKB	5	4	0	0.8	0.661003	0.453193	0.202674	1.13738
1608	DGKG	10	6	0	0.6	0.639063	0.813715	0.257319	1.28594
1609	DGKQ	5	4	1	0.8	-0.19594	2.74032	1.22551	1.25745
1610	DAO	5	4	1	0.8	0.452706	0.699732	0.31293	1.21179
1611	DAP	5	4	1	0.8	0.637943	0.931448	0.416556	1.249
1612	DAPK1	4	4	0	1	0.976808	0.734971	0.367486	0.807952
1613	DAPK3	10	6	0	0.6	0.573534	0.705695	0.22316	1.06424
1615	DARS	3	3	0	1	0.692119	0.506144	0.292223	0.770496
1616	DAXX	5	3	2	0.6	-0.631801	2.4111	1.07828	0.8244
1617	DAZ1	5	2	3	0.4	0.104039	1.1315	0.50602	0.732904
1618	DAZL	5	0	5	0	-1.56126	0.493374	0.220644	1.92022
1621	DBH	5	0	4	0	-1.13284	0.66127	0.295729	0.924284
1622	DBI	5	5	0	1	1.06476	0.608776	0.272253	1.272
1627	DBN1	5	0	5	0	-1.47247	0.405936	0.18154	2.13965
1628	DBP	5	3	2	0.6	0.704511	1.83386	0.820128	0.328875
1629	DBT	5	5	0	1	0.618674	0.379373	0.169661	1.37218
1630	DCC	8	8	0	1	1.03867	0.280459	0.0991571	1.1607
1632	DCI	5	5	0	1	0.970905	0.467103	0.208895	1.65782
1633	DCK	10	8	1	0.8	0.968025	0.669442	0.211696	1.53106
1634	DCN	5	5	0	1	1.07648	0.504651	0.225687	1.24476
1635	DCTD	5	5	0	1	1.16599	0.388866	0.173906	1.32073
1636	ACE	5	4	1	0.8	0.252435	1.84115	0.823389	1.40083
1638	DCT	5	4	1	0.8	0.661072	0.47324	0.21164	1.41683
1639	DCTN1	5	0	5	0	-1.61719	0.326933	0.146209	1.34123
1641	DCX	5	0	5	0	-1.72529	0.554553	0.248004	0.959132
1642	DDB1	5	1	4	0.2	-0.976897	3.66554	1.63928	0.966351
1643	DDB2	5	0	5	0	-1.57818	0.240271	0.107453	2.14559
1644	DDC	5	5	0	1	0.737963	0.16238	0.0726185	1.00275
1645	AKR1C1	5	3	1	0.6	-0.122132	2.32014	1.0376	0.895745
1646	AKR1C2	5	3	2	0.6	0.33546	1.01582	0.454291	0.802177
1647	GADD45A	5	0	5	0	-1.45611	0.221413	0.099019	2.18722
1649	DDIT3	5	4	1	0.8	0.510919	0.599471	0.268091	1.3688
1650	DDOST	5	4	1	0.8	1.16285	1.9416	0.868309	0.762846
1653	DDX1	5	5	0	1	1.14384	0.609906	0.272758	2.19908
1654	DDX3X	5	5	0	1	0.896336	0.619336	0.276975	1.058
1655	DDX5	5	5	0	1	1.90944	2.35321	1.05239	1.46072
1656	DDX6	5	1	4	0.2	-1.3642	2.08238	0.931269	0.775969
1657	DMXL1	5	0	5	0	-1.33225	0.209101	0.093513	1.09208
1659	DHX8	5	4	1	0.8	0.713217	1.20057	0.53691	1.5912
1660	DHX9	5	2	3	0.4	1.08342	2.78044	1.24345	0.733793
1663	DDX11	5	0	3	0	-0.970898	1.23927	0.554219	1.28037
1665	DHX15	5	4	0	0.8	0.802645	0.627754	0.28074	1.07763
1666	DECR1	5	4	1	0.8	0.105508	1.05939	0.473773	0.937768
1667	DEFA1	5	5	0	1	1.08897	0.627676	0.280705	1.31634
1668	DEFA3	5	4	0	0.8	1.04842	1.07324	0.479967	0.867748
1669	DEFA4	5	4	0	0.8	2.81552	3.08995	1.38187	1.22838
1670	DEFA5	5	3	1	0.6	0.868584	1.39221	0.622613	1.24241
1671	DEFA6	5	3	2	0.6	-0.148459	2.1651	0.968263	0.903662
1672	DEFB1	5	3	1	0.6	0.645283	2.10147	0.939807	1.05248
1673	DEFB4	5	4	0	0.8	0.608188	0.481621	0.215387	1.46244
1674	DES	5	0	5	0	-1.63423	0.163675	0.0731978	1.45256
1675	CFD	4	2	0	0.5	0.500681	0.583259	0.29163	0.729569
1676	DFFA	4	4	0	1	0.717	0.174644	0.0873222	1.22226
1677	DFFB	5	4	1	0.8	1.09762	0.94402	0.422179	0.941625
1678	TIMM8A	5	2	3	0.4	-0.777735	1.16152	0.519448	0.324309
1687	DFNA5	5	0	4	0	-1.96786	2.20875	0.987781	1.36997
1690	COCH	5	2	2	0.4	0.266267	0.983397	0.439789	0.927067
1716	DGUOK	5	5	0	1	1.04788	0.927068	0.414597	1.54483
1717	DHCR7	5	4	1	0.8	0.97136	1.44525	0.646335	1.27995
1718	DHCR24	5	5	0	1	1.07321	0.420465	0.188038	1.47784
1719	DHFR	5	3	1	0.6	0.175539	0.465621	0.208232	0.754457
1723	DHODH	5	4	1	0.8	0.972914	1.15397	0.51607	1.76671
1725	DHPS	5	5	0	1	0.798087	0.387111	0.173121	1.34282
1727	CYB5R3	5	3	2	0.6	0.408553	0.888491	0.397345	0.862783
1728	NQO1	5	5	0	1	1.17299	0.564232	0.252332	2.85
1729	DIAPH1	5	2	2	0.4	-0.509381	1.92552	0.861118	0.912605
1730	DIAPH2	5	0	5	0	-1.53826	0.21633	0.0967456	1.85053
1731	40787	5	0	4	0	-1.15775	0.674828	0.301792	1.47911
1733	DIO1	5	0	5	0	-1.491	0.865772	0.387185	1.3803
1734	DIO2	5	4	1	0.8	1.22809	1.16849	0.522566	1.35701
1736	DKC1	8	6	1	0.75	0.873848	1.16715	0.41265	1.15841
1737	DLAT	5	4	1	0.8	0.645394	0.99388	0.444477	1.02618
1738	DLD	5	3	1	0.6	0.409288	0.646184	0.288982	0.871919
1739	DLG1	5	3	2	0.6	0.580671	3.56692	1.59518	0.969477
1740	DLG2	5	5	0	1	1.06472	0.463678	0.207363	1.07103
1741	DLG3	5	3	0	0.6	0.392001	0.405615	0.181396	1.3211
1742	DLG4	5	5	0	1	0.876786	0.832325	0.372227	1.24138
1743	DLST	5	4	1	0.8	0.93459	0.774152	0.346211	0.873608
1745	DLX1	5	4	1	0.8	0.47525	0.560189	0.250524	1.04617
1746	DLX2	4	0	4	0	-0.192907	0.188185	0.0940923	1.08646
1747	DLX3	5	1	4	0.2	-0.0921175	0.294769	0.131825	0.663694
1748	DLX4	5	3	2	0.6	0.12841	0.561873	0.251277	0.516055
1749	DLX5	5	5	0	1	0.971913	0.44714	0.199967	0.822113
1750	DLX6	5	0	4	0	-0.536403	0.43955	0.196573	1.45631
1755	DMBT1	5	5	0	1	0.777727	0.266267	0.119078	2.14821
1756	DMD	5	5	0	1	1.19914	0.421901	0.18868	1.58151
1757	SARDH	4	2	0	0.5	0.646241	1.05533	0.527667	0.892326
1758	DMP1	5	4	0	0.8	2.79944	2.66518	1.1919	1.07098
1759	DNM1	5	5	0	1	0.592048	0.338203	0.151249	1.08596
1760	DMPK	5	4	0	0.8	1.21994	1.1979	0.535719	0.842612
1761	DMRT1	5	1	4	0.2	-0.0925124	0.270525	0.120982	0.375658
1763	DNA2	7	6	0	0.857143	0.771327	0.479242	0.181136	1.74697
1767	DNAH5	5	0	5	0	-1.64167	0.180228	0.0806005	1.2047
1773	DNASE1	5	4	0	0.8	0.51052	0.461642	0.206453	1.26761
1774	DNASE1L1	5	5	0	1	0.753259	0.193455	0.0865156	2.09708
1775	DNASE1L2	5	4	1	0.8	0.682126	0.669011	0.299191	1.15803
1776	DNASE1L3	5	5	0	1	0.941812	0.455333	0.203631	1.26816
1777	DNASE2	5	5	0	1	1.03662	0.547404	0.244806	1.50089
1778	DYNC1H1	5	2	2	0.4	-1.41191	2.81117	1.25719	0.495697
1780	DYNC1I1	5	4	1	0.8	0.785212	0.487163	0.217866	1.68347
1781	DYNC1I2	4	3	1	0.75	0.48519	2.266	1.133	1.06322
1783	DYNC1LI2	5	2	1	0.4	-0.675275	2.24107	1.00224	0.682188
1785	DNM2	5	3	1	0.6	0.431864	0.417148	0.186554	1.17207
1786	DNMT1	5	5	0	1	1.17789	0.656614	0.293647	0.927315
1787	TRDMT1	5	4	1	0.8	0.920257	1.03576	0.463208	1.57012
1788	DNMT3A	5	5	0	1	0.974619	0.548996	0.245519	1.77234
1789	DNMT3B	5	4	0	0.8	0.500375	0.291225	0.13024	1.32332
1791	DNTT	5	4	0	0.8	0.486356	0.616288	0.275612	0.883372
1793	DOCK1	5	4	1	0.8	0.422475	0.487731	0.21812	1.11287
1794	DOCK2	8	6	2	0.75	0.744639	1.01474	0.358765	0.915771
1795	DOCK3	5	4	1	0.8	0.427146	0.492325	0.220174	1.41601
1796	DOK1	5	5	0	1	0.813213	0.292808	0.130948	1.89827
1797	DOM3Z	5	2	2	0.4	0.950787	2.99095	1.3376	0.372736
1798	DPAGT1	5	5	0	1	1.57077	0.418169	0.187011	1.10973
1800	DPEP1	5	3	2	0.6	-0.99263	3.5864	1.60389	0.81958
1801	DPH1	5	5	0	1	1.83302	1.01094	0.452104	1.32354
1802	DPH2	5	2	2	0.4	0.600175	1.67455	0.748883	0.535638
1803	DPP4	5	4	1	0.8	0.526444	1.23376	0.551755	1.4174
1804	DPP6	5	3	1	0.6	0.421746	0.932436	0.416998	1.24154
1805	DPT	5	1	3	0.2	-0.489003	0.888966	0.397558	0.971712
1806	DPYD	5	5	0	1	0.713517	0.317348	0.141922	1.56945
1807	DPYS	5	4	1	0.8	0.183597	1.77698	0.794689	1.23915
1808	DPYSL2	5	5	0	1	0.82186	0.428941	0.191828	1.32683
1809	DPYSL3	5	5	0	1	1.09662	1.0713	0.479101	1.13513
1810	DR1	5	1	4	0.2	-0.56002	0.346777	0.155083	1.73251
1811	SLC26A3	5	0	4	0	-0.483075	0.556077	0.248685	1.42711
1812	DRD1	5	3	1	0.6	0.729775	1.09277	0.488702	1.38668
1813	DRD2	5	4	1	0.8	0.707012	0.974851	0.435967	1.21225
1814	DRD3	5	3	1	0.6	0.229005	0.635696	0.284292	1.13758
1815	DRD4	5	1	4	0.2	-0.520223	0.645388	0.288626	0.485122
1816	DRD5	5	4	0	0.8	0.49575	0.453044	0.202607	0.97263
1819	DRG2	5	4	1	0.8	0.71797	1.96456	0.878577	0.856567
1820	ARID3A	5	2	3	0.4	0.103392	0.616595	0.27575	0.502284
1821	DRP2	5	3	0	0.6	0.555364	0.5882	0.263051	0.946534
1822	ATN1	5	5	0	1	0.312959	0.467531	0.209086	0.758873
1823	DSC1	5	3	2	0.6	0.728912	2.26178	1.0115	1.30067
1824	DSC2	5	2	1	0.4	1.25091	4.41295	1.97353	0.975636
1825	DSC3	5	4	1	0.8	0.111224	2.5864	1.15667	1.49582
1826	DSCAM	5	0	5	0	-1.4163	0.276874	0.123822	2.51703
1827	RCAN1	5	2	3	0.4	0.0786969	0.693823	0.310287	0.411017
1828	DSG1	5	4	0	0.8	1.65826	1.42085	0.635425	1.28309
1829	DSG2	5	0	3	0	-0.214564	0.217954	0.0974721	1.19669
1830	DSG3	5	1	1	0.2	0.0788455	0.511663	0.228823	0.602688
1831	TSC22D3	5	2	3	0.4	0.286258	0.822362	0.367772	0.453344
1832	DSP	5	3	2	0.6	-0.529593	2.25454	1.00826	0.830666
1833	EPYC	5	0	5	0	-2.56751	0.481874	0.2155	2.03525
1834	DSPP	5	0	5	0	-2.20716	1.11118	0.496937	1.25531
1836	SLC26A2	5	2	3	0.4	-0.589236	0.698979	0.312593	1.0636
1837	DTNA	5	1	1	0.2	0.220721	0.500211	0.223701	0.718376
1838	DTNB	5	3	1	0.6	0.830719	1.97045	0.881211	0.849126
1839	HBEGF	5	1	4	0.2	-1.28036	0.996215	0.445521	1.72693
1840	DTX1	5	5	0	1	0.85505	0.505947	0.226267	1.38062
1841	DTYMK	10	9	0	0.9	1.21832	0.810106	0.256178	1.87286
1842	ECM2	5	0	5	0	-1.97511	1.23776	0.553543	1.72958
1843	DUSP1	5	5	0	1	0.998282	1.11369	0.498057	0.884993
1844	DUSP2	5	4	0	0.8	1.02909	0.721166	0.322515	1.27244
1845	DUSP3	5	5	0	1	0.671545	0.365329	0.16338	1.70599
1846	DUSP4	5	4	1	0.8	0.610014	1.37887	0.616649	1.06134
1847	DUSP5	5	5	0	1	1.60449	0.863073	0.385978	1.50124
1848	DUSP6	5	5	0	1	0.987533	0.546996	0.244624	1.58614
1849	DUSP7	5	3	0	0.6	0.363717	0.483721	0.216326	1.22091
1850	DUSP8	5	0	5	0	-1.3594	0.57814	0.258552	1.33938
1852	DUSP9	5	4	1	0.8	0.97969	1.02374	0.457831	1.5863
1854	DUT	5	4	1	0.8	0.734131	0.801297	0.358351	1.36211
1857	DVL3	5	5	0	1	1.2297	0.801988	0.35866	2.0584
1859	DYRK1A	15	13	1	0.866667	0.866281	1.12188	0.289669	1.66422
1861	TOR1A	5	0	5	0	-1.6873	0.157341	0.0703652	1.5105
1869	E2F1	12	11	1	0.916667	0.939121	1.31943	0.380886	1.82647
1870	E2F2	5	4	1	0.8	0.612083	0.632713	0.282958	1.16753
1871	E2F3	5	2	3	0.4	-0.289801	0.353151	0.157934	0.975348
1874	E2F4	5	1	4	0.2	-0.139535	0.281083	0.125704	0.835331
1875	E2F5	5	2	3	0.4	-0.303926	0.764086	0.34171	0.633395
1876	E2F6	5	2	3	0.4	-0.00341597	0.205361	0.0918403	0.635416
1877	E4F1	5	2	3	0.4	-0.117206	0.458903	0.205228	0.331952
1879	EBF1	5	3	2	0.6	-0.0638465	0.224253	0.100289	0.312404
1880	GPR183	5	3	2	0.6	0.361877	0.795928	0.35595	0.893371
1889	ECE1	5	5	0	1	0.877373	0.339662	0.151902	1.67388
1890	TYMP	5	5	0	1	1.18172	0.618483	0.276594	1.75332
1891	ECH1	7	7	0	1	1.36255	0.273071	0.103211	3.17587
1892	ECHS1	5	5	0	1	1.29434	0.628297	0.280983	1.50257
1893	ECM1	5	5	0	1	1.06087	0.69393	0.310335	1.31982
1894	ECT2	5	4	1	0.8	0.691181	0.509649	0.227922	1.82765
1896	EDA	5	5	0	1	0.552784	0.44398	0.198554	1.02577
1901	S1PR1	5	3	0	0.6	0.593094	0.641146	0.286729	1.0745
1902	LPAR1	5	1	2	0.2	-0.0352436	0.786042	0.351528	0.566305
1903	S1PR3	5	5	0	1	0.784322	0.305899	0.136802	0.888538
1906	EDN1	5	4	1	0.8	0.738659	0.884044	0.395356	1.25679
1908	EDN3	5	3	2	0.6	-0.351441	1.10618	0.494698	0.526089
1909	EDNRA	5	4	1	0.8	-0.335785	2.35224	1.05195	1.16999
1910	EDNRB	5	5	0	1	1.3329	0.490437	0.21933	0.810786
1911	PHC1	5	0	5	0	-1.84629	0.557962	0.249528	0.910038
1915	EEF1A1	5	4	0	0.8	0.680222	0.591402	0.264483	0.998611
1917	EEF1A2	5	1	0	0.2	0.345396	0.77233	0.345396	0.728273
1933	EEF1B2	5	3	0	0.6	1.58114	2.77032	1.23892	1.40196
1936	EEF1D	5	3	1	0.6	0.750803	2.53062	1.13173	1.18233
1938	EEF2	5	4	1	0.8	0.488687	1.1623	0.519796	1.20655
1939	LGTN	5	0	5	0	-1.61922	0.262235	0.117275	2.3204
1942	EFNA1	5	5	0	1	1.14803	0.709035	0.31709	1.00728
1943	EFNA2	5	3	1	0.6	0.688533	2.18248	0.976034	1.08739
1944	EFNA3	5	5	0	1	1.85545	0.333932	0.149339	1.78351
1945	EFNA4	5	5	0	1	0.94104	0.565901	0.253078	2.07031
1946	EFNA5	5	5	0	1	1.59538	0.71351	0.319091	1.32799
1947	EFNB1	5	5	0	1	0.945614	0.35836	0.160264	1.22997
1948	EFNB2	5	5	0	1	1.1502	0.28699	0.128346	1.60435
1949	EFNB3	5	4	1	0.8	0.0288566	2.79939	1.25192	1.43267
1950	EGF	5	2	2	0.4	-1.33954	2.84753	1.27345	0.690446
1951	CELSR3	5	3	0	0.6	0.650243	0.909218	0.406615	0.901763
1952	CELSR2	5	5	0	1	0.682489	0.647154	0.289416	1.40401
1953	MEGF6	5	3	0	0.6	0.893076	0.983232	0.439715	1.08574
1954	MEGF8	5	2	1	0.4	-0.133444	2.51339	1.12402	0.844548
1955	MEGF9	5	4	0	0.8	2.63838	1.80252	0.806111	1.08965
1956	EGFR	26	18	5	0.692308	0.492101	0.953356	0.186969	3.19732
1958	EGR1	5	1	4	0.2	-0.329478	0.376161	0.168224	1.14265
1959	EGR2	5	1	4	0.2	-0.353637	0.515768	0.230659	0.418824
1960	EGR3	5	2	3	0.4	-0.263562	0.466191	0.208487	0.599225
1961	EGR4	4	0	4	0	-0.411979	0.334731	0.167366	1.53403
1962	EHHADH	5	5	0	1	1.11879	0.689422	0.308319	1.2263
1964	EIF1AX	5	0	5	0	-2.56079	2.30937	1.03278	1.41857
1965	EIF2S1	4	0	3	0	-1.62842	1.21075	0.605376	0.871027
1967	EIF2B1	5	0	4	0	-1.69925	1.84351	0.824444	1.13867
1968	EIF2S3	5	4	1	0.8	0.727904	0.686599	0.307056	1.81022
1969	EPHA2	5	4	1	0.8	0.548809	0.924465	0.413433	1.43071
1973	EIF4A1	5	5	0	1	1.07817	0.603401	0.269849	1.89306
1974	EIF4A2	5	5	0	1	1.1039	0.354674	0.158615	1.98044
1975	EIF4B	5	1	4	0.2	-1.39193	1.89667	0.848218	1.17545
1977	EIF4E	5	0	5	0	-1.54019	0.604271	0.270238	1.43155
1978	EIF4EBP1	5	4	1	0.8	0.276697	1.1044	0.493902	1.11031
1979	EIF4EBP2	5	3	2	0.6	0.265736	0.676177	0.302396	0.721676
1981	EIF4G1	5	5	0	1	1.28711	0.304156	0.136023	1.5688
1982	EIF4G2	5	0	5	0	-2.5229	1.37629	0.615496	2.09419
1983	EIF5	5	4	1	0.8	2.34865	2.96771	1.3272	1.13851
1984	EIF5A	5	0	5	0	-1.56804	0.361431	0.161637	1.39158
1990	CELA1	5	3	2	0.6	0.34585	0.561227	0.250988	1.3586
1991	ELANE	5	3	1	0.6	0.465786	0.660218	0.295259	0.925557
1992	SERPINB1	5	5	0	1	1.0144	0.371162	0.165988	1.16806
1993	ELAVL2	5	4	1	0.8	0.598991	0.515068	0.230345	1.10151
1994	ELAVL1	5	3	2	0.6	0.0754208	0.334895	0.149769	0.545136
1995	ELAVL3	10	1	8	0.1	-1.44505	1.12678	0.356319	2.06053
1996	ELAVL4	5	4	1	0.8	0.568111	0.572023	0.255817	1.07709
1997	ELF1	5	3	2	0.6	0.178469	0.485005	0.216901	0.432228
1998	ELF2	5	3	2	0.6	0.147504	0.767914	0.343421	0.314219
1999	ELF3	5	0	5	0	-0.593144	0.675278	0.301994	1.75968
2000	ELF4	5	4	1	0.8	-0.0319005	0.615305	0.275173	0.57411
2001	ELF5	5	2	3	0.4	-0.0867009	0.696631	0.311543	0.831735
2002	ELK1	5	4	0	0.8	0.894517	0.571757	0.255697	1.1824
2004	ELK3	5	2	3	0.4	-0.0677219	0.128736	0.0575725	0.783118
2005	ELK4	5	1	4	0.2	-0.212898	0.239249	0.106995	1.39356
2006	ELN	5	3	2	0.6	0.282357	0.528799	0.236486	0.540921
2009	EML1	5	4	1	0.8	0.280878	0.846738	0.378673	0.815457
2010	EMD	5	0	5	0	-1.63863	0.640765	0.286559	1.45397
2011	MARK2	5	5	0	1	0.966867	0.363698	0.162651	1.7943
2012	EMP1	5	5	0	1	0.50469	0.167001	0.0746852	1.41552
2013	EMP2	5	0	5	0	-2.05779	2.27163	1.01591	1.72707
2014	EMP3	5	3	2	0.6	-0.112115	0.837144	0.374382	0.532311
2015	EMR1	5	5	0	1	0.85247	0.37029	0.165599	0.880471
2016	EMX1	5	5	0	1	0.410834	0.381584	0.17065	1.44227
2017	CTTN	5	4	1	0.8	0.86426	0.618287	0.276506	1.35949
2018	EMX2	5	0	5	0	-0.222311	0.126273	0.0564709	1.31709
2019	EN1	5	2	3	0.4	-0.488599	0.66227	0.296176	0.918907
2020	EN2	5	3	1	0.6	0.159711	0.384534	0.171969	0.48831
2021	ENDOG	5	3	1	0.6	0.328981	0.508554	0.227432	1.10733
2022	ENG	5	0	4	0	-1.23716	0.793409	0.354823	1.60383
2023	ENO1	5	5	0	1	0.822561	0.637464	0.285083	1.12054
2026	ENO2	5	0	5	0	-1.76098	0.346375	0.154904	1.65798
2027	ENO3	5	2	3	0.4	0.207419	0.954767	0.426985	0.641593
2028	ENPEP	4	3	0	0.75	0.548003	0.635619	0.317809	1.01555
2029	ENSA	5	5	0	1	1.05662	0.683652	0.305739	2.2769
2030	SLC29A1	5	5	0	1	0.757541	0.62221	0.278261	1.86735
2033	EP300	8	7	1	0.875	0.9265	0.744758	0.263312	1.24509
2034	EPAS1	5	5	0	1	1.12111	0.324491	0.145117	1.73516
2035	EPB41	5	0	5	0	-1.41972	0.289052	0.129268	1.74354
2036	EPB41L1	5	4	0	0.8	0.905288	1.22302	0.54695	1.19836
2037	EPB41L2	4	4	0	1	1.22113	0.597271	0.298636	2.02625
2038	EPB42	5	2	3	0.4	-0.302722	0.945122	0.422671	0.637953
2039	EPB49	5	0	3	0	-1.46379	1.42845	0.638821	1.40981
2040	STOM	5	4	1	0.8	0.764698	0.575942	0.257569	1.09968
2041	EPHA1	5	4	1	0.8	0.874592	0.576559	0.257845	0.896063
2042	EPHA3	10	10	0	1	1.49525	1.2915	0.40841	1.46579
2043	EPHA4	4	4	0	1	1.97497	1.7159	0.857949	1.09533
2044	EPHA5	10	5	5	0.5	-0.72903	1.75367	0.554559	0.729441
2045	EPHA7	10	5	5	0.5	-0.236133	1.41754	0.448265	0.512968
2046	EPHA8	10	6	2	0.6	0.385286	1.06289	0.336116	1.17976
2047	EPHB1	5	4	0	0.8	0.676161	0.420089	0.18787	0.999429
2048	EPHB2	5	5	0	1	1.04342	0.436864	0.195371	1.60004
2049	EPHB3	5	5	0	1	0.718648	0.356741	0.15954	1.00013
2050	EPHB4	5	3	1	0.6	0.134542	1.03456	0.462669	1.08815
2051	EPHB6	5	5	0	1	1.00056	0.31958	0.142921	1.58042
2052	EPHX1	5	5	0	1	1.00253	0.386548	0.172869	1.23642
2053	EPHX2	5	5	0	1	1.1011	0.383019	0.171292	2.18876
2054	STX2	5	0	5	0	-0.753365	0.582805	0.260638	0.895304
2055	CLN8	5	0	5	0	-1.81965	0.412954	0.184679	1.52941
2056	EPO	5	5	0	1	2.37582	1.93241	0.864201	1.35688
2057	EPOR	5	4	1	0.8	0.786303	0.576058	0.257621	1.28981
2058	EPRS	5	5	0	1	1.0541	0.340551	0.152299	2.98688
2059	EPS8	5	5	0	1	1.12781	0.799149	0.35739	0.966601
2060	EPS15	5	4	0	0.8	0.486219	0.285748	0.127791	1.32683
2063	NR2F6	5	3	1	0.6	0.219531	0.255327	0.114186	0.867243
2064	ERBB2	8	3	0	0.375	0.58471	1.25842	0.444919	0.958139
2065	ERBB3	13	8	5	0.615385	-0.120655	2.13144	0.591155	1.14606
2066	ERBB4	13	9	2	0.692308	0.472908	0.767309	0.212813	1.92092
2067	ERCC1	5	4	1	0.8	0.50686	0.763482	0.34144	0.702464
2068	ERCC2	4	3	1	0.75	0.0915412	1.56468	0.782339	1.2229
2069	EREG	7	6	1	0.857143	0.782032	0.512847	0.193838	1.49172
2070	EYA4	5	5	0	1	0.551705	0.36957	0.165277	1.13415
2071	ERCC3	5	5	0	1	0.462429	0.256663	0.114783	1.53804
2072	ERCC4	5	1	4	0.2	-0.854426	1.77749	0.794917	1.74313
2073	ERCC5	5	4	1	0.8	0.737596	0.819409	0.366451	1.47014
2074	ERCC6	5	1	3	0.2	-0.138236	0.148591	0.066452	1.30119
2077	ERF	5	0	5	0	-0.295863	0.419265	0.187501	1.07089
2078	ERG	5	2	3	0.4	-0.0442641	0.255497	0.114262	0.723619
2079	ERH	5	2	3	0.4	-0.121893	1.6482	0.737096	0.744544
2081	ERN1	5	4	0	0.8	0.867157	0.582968	0.260711	1.6178
2086	ERV3	5	1	3	0.2	-1.12115	1.43092	0.639928	0.879234
2098	ESD	5	4	1	0.8	0.769262	0.778503	0.348157	1.04456
2099	ESR1	5	4	1	0.8	0.41573	0.589919	0.26382	0.910785
2100	ESR2	4	4	0	1	1.04575	0.545941	0.27297	1.22569
2101	ESRRA	5	3	2	0.6	0.275485	0.637284	0.285002	1.27314
2103	ESRRB	5	3	0	0.6	0.571246	0.534519	0.239044	1.39944
2104	ESRRG	5	5	0	1	1.11437	0.441733	0.197549	2.07181
2107	ETF1	5	3	1	0.6	1.72423	2.48773	1.11255	1.33313
2108	ETFA	5	0	5	0	-1.28939	0.332885	0.14887	1.47133
2109	ETFB	5	0	5	0	-1.89051	1.17553	0.525712	1.23543
2110	ETFDH	5	4	1	0.8	0.653659	0.883342	0.395042	1.19104
2113	ETS1	5	5	0	1	0.831599	0.352657	0.157713	1.54101
2114	ETS2	5	1	4	0.2	-0.585716	0.706105	0.31578	0.828774
2115	ETV1	5	1	4	0.2	-0.178285	0.556539	0.248892	0.478173
2116	ETV2	5	3	2	0.6	0.45324	0.800083	0.357808	0.924906
2117	ETV3	5	1	4	0.2	-0.627731	0.56376	0.252121	1.55961
2118	ETV4	5	4	1	0.8	0.117065	0.458706	0.205139	0.724613
2119	ETV5	5	4	1	0.8	0.0819454	0.246726	0.110339	1.00084
2120	ETV6	5	5	0	1	0.852082	0.319836	0.143035	1.31576
2121	EVC	5	4	1	0.8	0.156352	0.929609	0.415734	0.684799
2122	MECOM	5	4	1	0.8	0.563946	0.59661	0.266812	1.1079
2123	EVI2A	5	5	0	1	0.844316	0.734964	0.328686	2.05297
2124	EVI2B	5	3	2	0.6	0.576175	0.878297	0.392786	1.09843
2125	EVPL	5	4	1	0.8	1.01177	1.11592	0.499053	1.01478
2128	EVX1	5	0	5	0	-0.745124	0.513168	0.229496	1.93843
2130	EWSR1	5	5	0	1	0.811206	0.388962	0.173949	1.47817
2131	EXT1	8	6	2	0.75	0.637533	0.80074	0.283104	0.973453
2132	EXT2	7	4	2	0.571429	0.218141	0.704448	0.266256	0.750128
2135	EXTL2	4	1	3	0.25	-1.09319	1.10091	0.550454	1.45577
2137	EXTL3	5	5	0	1	2.71495	2.06827	0.924958	1.43827
2138	EYA1	5	0	5	0	-1.57892	0.153129	0.0684815	2.16419
2139	EYA2	5	5	0	1	0.903562	0.609656	0.272647	1.49056
2140	EYA3	5	5	0	1	0.832128	0.37813	0.169105	1.92995
2145	EZH1	5	3	2	0.6	0.381131	0.398208	0.178084	0.936638
2146	EZH2	8	7	1	0.875	0.892855	0.535928	0.189479	1.35713
2147	F2	5	5	0	1	0.816771	0.146266	0.0654122	1.23179
2149	F2R	5	5	0	1	0.863164	0.323245	0.144559	1.69453
2150	F2RL1	5	5	0	1	0.901559	0.386024	0.172635	1.1991
2151	F2RL2	5	5	0	1	0.937765	0.300649	0.134454	1.64333
2152	F3	5	0	5	0	-1.51804	0.240919	0.107742	2.51788
2153	F5	5	0	5	0	-1.50381	0.462577	0.206871	1.30496
2155	F7	5	5	0	1	0.910247	0.484409	0.216634	1.91882
2157	F8	4	1	2	0.25	0.265094	2.69764	1.34882	0.805273
2158	F9	5	5	0	1	0.598242	0.353004	0.157868	2.072
2159	F10	5	4	0	0.8	0.647687	0.500895	0.224007	1.44628
2160	F11	5	4	0	0.8	0.630895	0.481285	0.215237	1.03708
2161	F12	5	4	1	0.8	0.383549	0.628162	0.280922	1.48137
2162	F13A1	5	4	0	0.8	1.39835	1.28605	0.575139	1.14856
2165	F13B	5	0	4	0	-1.45011	0.962068	0.43025	1.49876
2166	FAAH	5	5	0	1	1.06237	0.498378	0.222881	1.26272
2167	FABP4	5	5	0	1	1.38275	0.401521	0.179565	1.64668
2168	FABP1	5	4	1	0.8	0.627481	0.503864	0.225335	1.3015
2169	FABP2	5	4	0	0.8	0.976915	0.830265	0.371306	1.13461
2170	FABP3	3	3	0	1	0.851751	0.278038	0.160525	1.62698
2171	FABP5	5	4	0	0.8	0.962843	0.639781	0.286119	1.70631
2172	FABP6	5	5	0	1	1.19583	0.260385	0.116448	4.02098
2173	FABP7	5	5	0	1	1.05582	0.602483	0.269438	1.90833
2175	FANCA	5	2	3	0.4	-0.21878	1.09271	0.488675	0.694378
2176	FANCC	5	1	3	0.2	-0.780863	1.24086	0.554931	1.10806
2177	FANCD2	5	1	4	0.2	-0.416807	2.1956	0.981904	0.804149
2178	FANCE	10	7	1	0.7	0.460172	1.94635	0.615489	2.08633
2180	ACSL1	5	5	0	1	1.1115	0.810235	0.362348	1.47457
2181	ACSL3	5	4	1	0.8	0.66231	0.7984	0.357055	0.976399
2182	ACSL4	5	4	1	0.8	0.46102	0.714826	0.31968	1.22674
2184	FAH	4	3	1	0.75	0.696522	1.45368	0.72684	1.13983
2185	PTK2B	10	7	1	0.7	0.953506	1.36156	0.430563	1.75846
2186	BPTF	5	1	2	0.2	-0.294226	0.56082	0.250807	0.787416
2188	FANCF	5	0	5	0	-1.29939	0.311541	0.139326	2.02477
2189	FANCG	5	1	4	0.2	-1.46614	1.86319	0.833244	0.993748
2191	FAP	5	5	0	1	0.534701	0.445005	0.199012	1.33043
2192	FBLN1	5	4	0	0.8	2.53331	2.55552	1.14286	1.33831
2193	FARSA	5	2	2	0.4	0.05957	2.01409	0.900727	0.804768
2194	FASN	5	4	1	0.8	0.601668	0.571654	0.255651	1.30133
2195	FAT1	5	4	0	0.8	0.406479	0.308664	0.138039	0.863993
2196	FAT2	5	3	1	0.6	-0.00379171	0.380968	0.170374	0.361191
2197	FAU	5	5	0	1	1.05438	0.417738	0.186818	1.49916
2199	FBLN2	5	4	1	0.8	1.04016	0.973527	0.435375	1.11512
2200	FBN1	5	3	1	0.6	0.927204	0.958219	0.428529	1.25468
2201	FBN2	5	4	0	0.8	1.09292	0.850639	0.380417	0.818978
2202	EFEMP1	5	3	1	0.6	-0.121943	2.76388	1.23604	0.709383
2203	FBP1	5	5	0	1	1.2462	0.16472	0.073665	1.71604
2204	FCAR	5	4	1	0.8	0.811428	0.869344	0.388783	1.39977
2205	FCER1A	5	4	1	0.8	0.448094	0.470556	0.210439	1.23392
2206	MS4A2	5	5	0	1	0.740373	0.696028	0.311273	1.50796
2207	FCER1G	5	5	0	1	1.66758	0.84178	0.376456	1.62768
2208	FCER2	5	4	1	0.8	0.372159	0.835386	0.373596	0.844321
2209	FCGR1A	5	5	0	1	1.46695	1.53635	0.687076	1.77373
2210	FCGR1B	5	3	2	0.6	-0.428103	1.97376	0.882693	0.724944
2212	FCGR2A	5	4	1	0.8	0.910324	0.899683	0.40235	1.34147
2213	FCGR2B	5	2	1	0.4	0.0720557	0.930963	0.416339	0.710475
2214	FCGR3A	4	0	4	0	-1.69361	0.439369	0.219685	1.50632
2215	FCGR3B	5	4	0	0.8	0.638936	0.426316	0.190654	1.49427
2217	FCGRT	5	3	1	0.6	0.415074	0.609885	0.272749	1.25808
2218	FKTN	5	0	5	0	-1.59365	0.577091	0.258083	1.52782
2219	FCN1	5	3	1	0.6	-0.344172	2.46427	1.10206	0.880757
2220	FCN2	5	4	0	0.8	1.71968	2.22188	0.993653	1.22138
2222	FDFT1	5	4	1	0.8	0.237883	0.936857	0.418975	1.00463
2224	FDPS	5	4	0	0.8	0.975162	1.063	0.475386	1.38877
2230	FDX1	5	5	0	1	1.11552	0.639172	0.285847	1.62733
2232	FDXR	5	5	0	1	0.713993	0.316862	0.141705	1.11138
2235	FECH	5	0	4	0	-1.35718	1.43247	0.640619	0.906004
2237	FEN1	5	3	2	0.6	0.450083	0.629959	0.281726	0.980557
2239	GPC4	5	0	5	0	-1.61521	0.356079	0.159243	1.43108
2241	FER	5	5	0	1	1.29461	0.560449	0.25064	0.813435
2242	FES	10	7	0	0.7	0.824885	0.728327	0.230317	1.58749
2243	FGA	5	0	5	0	-1.57925	0.387904	0.173476	1.70573
2244	FGB	5	0	5	0	-1.61895	0.718086	0.321138	1.7295
2245	FGD1	5	5	0	1	0.721126	0.178788	0.0799566	1.76624
2246	FGF1	3	0	3	0	-1.50092	0.425648	0.245748	1.58744
2247	FGF2	5	5	0	1	0.846384	0.359588	0.160813	1.60726
2248	FGF3	5	4	1	0.8	0.743126	0.533494	0.238586	1.22386
2249	FGF4	5	5	0	1	1.36286	1.31776	0.589319	1.13809
2250	FGF5	5	5	0	1	1.00445	0.488645	0.218529	1.34517
2251	FGF6	5	3	1	0.6	0.161264	0.755212	0.337741	0.838324
2252	FGF7	5	5	0	1	0.921322	0.320981	0.143547	1.73285
2253	FGF8	5	5	0	1	1.61016	0.36763	0.164409	1.52857
2254	FGF9	5	5	0	1	1.0953	0.254251	0.113704	2.49267
2255	FGF10	5	4	1	0.8	1.11494	1.38243	0.618243	1.21108
2256	FGF11	5	4	1	0.8	0.987348	0.652531	0.291821	1.2025
2257	FGF12	5	5	0	1	1.20361	0.42953	0.192092	1.55046
2258	FGF13	5	3	1	0.6	1.04035	1.12228	0.501899	1.16188
2259	FGF14	5	5	0	1	1.12409	0.175106	0.0783099	1.89024
2260	FGFR1	24	15	7	0.625	0.560063	1.29983	0.265326	2.18447
2261	FGFR3	5	3	1	0.6	0.162918	1.24024	0.554653	0.457384
2263	FGFR2	5	5	0	1	0.860841	0.741574	0.331642	1.56619
2264	FGFR4	5	5	0	1	1.01345	0.777278	0.347609	0.787769
2266	FGG	5	0	5	0	-1.61495	0.415772	0.185939	1.4727
2267	FGL1	5	0	5	0	-2.08563	0.609251	0.272465	1.46728
2268	FGR	10	8	0	0.8	1.09188	1.2517	0.395822	1.10244
2271	FH	4	3	1	0.75	0.803372	1.09877	0.549383	1.00388
2272	FHIT	5	5	0	1	1.00693	0.269592	0.120565	1.54367
2273	FHL1	5	4	1	0.8	0.3332	0.896634	0.400987	0.97072
2274	FHL2	5	5	0	1	1.01866	0.834101	0.373021	1.77136
2275	FHL3	5	0	5	0	-2.68402	1.6628	0.743628	1.44802
2277	FIGF	5	3	2	0.6	0.759698	1.02491	0.458352	1.13709
2280	FKBP1A	5	5	0	1	1.16044	0.435579	0.194797	2.45359
2281	FKBP1B	5	0	4	0	-1.79859	1.302	0.582271	1.85173
2287	FKBP3	5	1	4	0.2	-1.09646	1.15797	0.51786	0.715799
2288	FKBP4	5	0	5	0	-1.63292	0.266091	0.119	1.79095
2289	FKBP5	5	4	0	0.8	0.677406	0.56523	0.252779	1.26703
2290	FOXG1	5	3	2	0.6	0.293706	1.07719	0.481735	0.412653
2294	FOXF1	5	2	3	0.4	-0.835678	1.57321	0.703562	1.12258
2295	FOXF2	5	3	2	0.6	0.475984	1.35126	0.6043	0.662171
2296	FOXC1	5	2	3	0.4	-0.430516	0.901155	0.403009	0.747596
2297	FOXD1	5	4	1	0.8	0.345688	0.815588	0.364742	0.684666
2298	FOXD4	5	3	2	0.6	0.591042	1.02925	0.460294	0.461522
2299	FOXI1	5	2	2	0.4	0.0577926	0.711884	0.318364	0.536021
2300	FOXL1	5	1	4	0.2	-0.214004	0.292643	0.130874	0.69855
2301	FOXE3	5	2	3	0.4	-0.165316	0.525577	0.235045	0.64393
2302	FOXJ1	5	2	3	0.4	-0.325304	0.797241	0.356537	0.367936
2303	FOXC2	5	1	4	0.2	-0.533238	0.633131	0.283145	1.72544
2304	FOXE1	5	1	3	0.2	-0.0729779	0.104504	0.0467358	0.865075
2305	FOXM1	5	1	4	0.2	-0.823514	0.56282	0.251701	1.06235
2306	FOXD2	4	0	4	0	-0.429689	0.425196	0.212598	0.758295
2307	FOXS1	5	1	4	0.2	-0.30802	0.280124	0.125275	1.09874
2308	FOXO1	6	4	1	0.666667	0.701757	0.988463	0.403538	0.989494
2309	FOXO3	8	6	1	0.75	0.730815	0.692922	0.244985	0.973919
2312	FLG	5	0	4	0	-0.994281	0.64961	0.290515	1.20302
2313	FLI1	5	4	1	0.8	0.866805	1.33598	0.597468	0.80213
2314	FLII	5	1	3	0.2	-0.271753	3.4551	1.54517	1.16489
2315	MLANA	5	5	0	1	1.20496	0.527599	0.23595	1.5975
2316	FLNA	5	0	5	0	-1.98736	0.280455	0.125423	3.733
2317	FLNB	5	0	5	0	-1.71822	0.457363	0.204539	1.21536
2318	FLNC	5	0	5	0	-1.47706	0.310179	0.138716	1.28862
2319	FLOT2	4	4	0	1	1.46855	0.93629	0.468145	2.24126
2321	FLT1	5	3	1	0.6	0.418621	0.60287	0.269612	1.04625
2322	FLT3	18	10	7	0.555556	-0.0150426	1.48446	0.34989	0.756438
2323	FLT3LG	6	6	0	1	1.51872	0.903266	0.368757	1.72029
2324	FLT4	10	7	1	0.7	0.885249	0.769879	0.243457	1.44386
2326	FMO1	5	1	4	0.2	-0.963229	1.48967	0.666199	0.452554
2327	FMO2	9	0	8	0	-1.18018	0.589507	0.196502	1.54674
2328	FMO3	5	0	5	0	-1.2042	0.509671	0.227932	1.57019
2329	FMO4	5	0	5	0	-1.33415	0.248399	0.111087	1.54361
2330	FMO5	5	1	4	0.2	-1.00218	1.35993	0.608177	0.644146
2331	FMOD	5	1	4	0.2	-1.31854	1.17233	0.52428	1.08884
2332	FMR1	5	5	0	1	0.951512	0.589794	0.263764	1.34802
2334	AFF2	5	4	1	0.8	0.471808	0.454714	0.203354	1.35633
2335	FN1	5	0	5	0	-1.68776	0.610147	0.272866	1.81789
2339	FNTA	5	5	0	1	0.784301	0.445901	0.199413	1.59416
2342	FNTB	5	4	1	0.8	0.142498	0.709195	0.317162	0.890684
2346	FOLH1	5	4	1	0.8	0.569431	0.476794	0.213229	1.55823
2348	FOLR1	5	4	1	0.8	1.22673	0.84165	0.376397	1.27418
2350	FOLR2	4	4	0	1	1.44428	0.561259	0.28063	1.26153
2352	FOLR3	4	4	0	1	0.860716	0.419753	0.209877	1.2688
2353	FOS	5	1	4	0.2	-0.203605	0.288166	0.128872	1.03921
2354	FOSB	5	1	4	0.2	-0.0580883	0.498214	0.222808	0.521212
2355	FOSL2	5	1	4	0.2	-0.35701	0.330671	0.14788	0.911287
2356	FPGS	5	5	0	1	2.40326	2.30043	1.02878	1.92605
2357	FPR1	5	1	4	0.2	-0.155621	0.198506	0.0887747	0.885408
2358	FPR2	5	1	4	0.2	-0.294753	0.678818	0.303577	1.01396
2359	FPR3	5	2	3	0.4	0.204499	0.852187	0.38111	0.611775
2395	FXN	5	4	1	0.8	0.549109	0.813334	0.363734	1.17078
2444	FRK	4	3	0	0.75	0.614282	0.516262	0.258131	1.02631
2475	MTOR	15	14	1	0.933333	1.2459	1.01296	0.261544	2.12223
2483	FRG1	5	1	3	0.2	-1.05573	1.92602	0.861342	0.575509
2487	FRZB	5	2	3	0.4	0.0651312	0.422402	0.188904	0.666679
2488	FSHB	5	2	3	0.4	-0.381688	1.50406	0.672637	0.326294
2491	CENPI	5	5	0	1	1.29411	0.749918	0.335373	1.49266
2492	FSHR	5	3	1	0.6	0.472429	1.32223	0.591318	0.920185
2494	NR5A2	5	2	3	0.4	-0.273002	1.03925	0.464769	0.686349
2495	FTH1	5	5	0	1	0.66049	0.550895	0.246368	0.870202
2512	FTL	5	5	0	1	0.883411	0.71579	0.320111	1.12877
2515	ADAM2	5	4	1	0.8	0.647374	0.636169	0.284504	0.871194
2516	NR5A1	5	2	3	0.4	0.189846	1.20925	0.540795	0.49419
2517	FUCA1	5	4	1	0.8	0.671443	0.855226	0.382469	0.835091
2521	FUS	12	10	1	0.833333	0.769615	0.802271	0.231596	1.19228
2523	FUT1	5	4	1	0.8	0.624924	0.90445	0.404482	1.26968
2524	FUT2	5	4	1	0.8	0.360864	1.52493	0.681968	1.7057
2525	FUT3	5	4	1	0.8	0.298936	0.502916	0.224911	0.918504
2527	FUT5	5	3	1	0.6	0.110653	0.609901	0.272756	0.824135
2528	FUT6	5	4	1	0.8	0.782867	0.676683	0.302622	1.5274
2529	FUT7	5	3	0	0.6	0.677502	0.826716	0.369719	1.07318
2530	FUT8	5	5	0	1	0.893141	0.238392	0.106612	1.5606
2531	KDSR	5	0	5	0	-1.76621	0.260924	0.116689	2.4068
2532	DARC	5	4	1	0.8	0.29512	0.357812	0.160018	1.09532
2533	FYB	5	0	5	0	-1.7296	0.687445	0.307435	1.9652
2534	FYN	5	4	1	0.8	-0.193297	2.27735	1.01846	1.34165
2535	FZD2	4	2	2	0.5	-0.343747	0.728933	0.364466	0.8888
2537	IFI6	5	0	5	0	-2.04533	0.86543	0.387032	2.01596
2538	G6PC	5	4	1	0.8	0.561833	0.772367	0.345413	1.38266
2539	G6PD	5	4	1	0.8	0.626572	0.495216	0.221467	1.57302
2542	SLC37A4	6	5	1	0.833333	0.108566	2.67966	1.09397	1.52213
2543	GAGE1	4	3	1	0.75	0.610508	0.634388	0.317194	1.20182
2547	XRCC6	7	2	3	0.285714	0.0521016	0.68737	0.259801	0.761353
2548	GAA	5	5	0	1	1.52608	1.06647	0.476941	1.92831
2549	GAB1	5	0	5	0	-1.34297	0.808493	0.361569	1.57604
2550	GABBR1	5	2	3	0.4	-0.260148	0.686959	0.307218	0.634704
2551	GABPA	5	2	3	0.4	0.141048	0.412915	0.184661	0.688568
2553	GABPB1	5	2	3	0.4	0.549576	3.1008	1.38672	1.10787
2554	GABRA1	4	2	2	0.5	-0.76835	3.25842	1.62921	0.706502
2555	GABRA2	5	5	0	1	1.35325	1.0148	0.453831	3.14255
2556	GABRA3	5	5	0	1	1.13307	0.571323	0.255503	3.02511
2557	GABRA4	5	5	0	1	1.04874	0.285195	0.127543	1.54366
2558	GABRA5	5	4	1	0.8	0.627629	0.703889	0.314789	0.964506
2559	GABRA6	5	5	0	1	1.24532	0.417023	0.186498	2.07936
2560	GABRB1	5	1	4	0.2	-0.572163	1.29765	0.580328	0.484906
2561	GABRB2	5	5	0	1	1.40335	0.314959	0.140854	2.01864
2562	GABRB3	5	5	0	1	1.40821	0.528399	0.236307	1.98266
2563	GABRD	5	4	1	0.8	1.11769	0.798705	0.357192	1.3512
2564	GABRE	5	5	0	1	1.0764	0.38885	0.173899	1.64791
2566	GABRG2	4	4	0	1	1.06621	0.765164	0.382582	1.05567
2567	GABRG3	5	0	5	0	-1.64562	0.404994	0.181119	2.34586
2568	GABRP	5	0	5	0	-1.83401	0.522438	0.233642	1.95509
2569	GABRR1	5	3	2	0.6	0.575511	1.22131	0.546188	0.909268
2570	GABRR2	5	5	0	1	0.963277	0.382225	0.170936	2.56005
2571	GAD1	4	0	3	0	-1.60775	1.23328	0.616642	1.07914
2572	GAD2	5	0	4	0	-0.898265	0.750754	0.335748	1.04272
2574	GAGE2C	3	0	3	0	-1.23776	0.201725	0.116466	1.13297
2579	GAGE7	5	3	1	0.6	0.98265	1.80992	0.809421	1.03127
2580	GAK	10	6	4	0.6	0.912985	2.86314	0.905405	0.711776
2581	GALC	5	5	0	1	1.44528	0.835692	0.373733	1.60598
2582	GALE	5	5	0	1	1.06744	0.922099	0.412375	1.28961
2583	B4GALNT1	5	4	1	0.8	0.868334	1.45854	0.652278	1.05841
2584	GALK1	4	3	0	0.75	1.18881	0.871195	0.435598	0.83806
2585	GALK2	9	7	2	0.777778	0.929343	1.26637	0.422122	1.20745
2587	GALR1	5	2	3	0.4	-0.341742	0.581196	0.259919	0.795049
2588	GALNS	5	3	1	0.6	0.526835	0.729568	0.326273	0.560785
2589	GALNT1	5	4	1	0.8	0.739255	0.782338	0.349872	1.25816
2590	GALNT2	5	5	0	1	0.477925	0.37524	0.167812	1.43418
2591	GALNT3	5	5	0	1	0.853604	0.713489	0.319082	2.05098
2592	GALT	5	4	1	0.8	0.716121	0.809627	0.362076	1.25586
2593	GAMT	5	0	5	0	-1.65601	0.895154	0.400325	1.09708
2595	GANC	5	5	0	1	0.551076	0.383127	0.171339	1.04473
2596	GAP43	5	3	2	0.6	-0.0960104	0.995379	0.445147	0.956649
2597	GAPDH	5	2	2	0.4	-0.293409	2.51467	1.12459	0.399861
2615	LRRC32	5	5	0	1	0.859334	0.463054	0.207084	1.50845
2617	GARS	5	5	0	1	0.736307	0.211088	0.0944014	2.20199
2618	GART	5	4	1	0.8	0.501274	0.534549	0.239058	1.18484
2619	GAS1	5	4	1	0.8	0.533777	0.644838	0.28838	1.05068
2620	GAS2	5	4	1	0.8	0.362675	0.284896	0.127409	1.30242
2621	GAS6	5	3	0	0.6	0.404707	0.381747	0.170723	1.25874
2622	GAS8	5	3	2	0.6	0.46193	2.26647	1.0136	0.605927
2623	GATA1	5	4	1	0.8	0.538223	0.643668	0.287857	1.0149
2624	GATA2	5	2	3	0.4	0.272097	0.860955	0.385031	0.324976
2625	GATA3	5	2	3	0.4	-0.922366	2.99407	1.33899	0.342075
2626	GATA4	5	1	4	0.2	-0.225467	0.217839	0.0974207	0.794796
2627	GATA6	5	4	1	0.8	1.02036	1.46699	0.656057	0.826587
2628	GATM	5	1	3	0.2	-1.02138	1.92504	0.860905	0.949514
2629	GBA	5	4	0	0.8	0.716175	0.561837	0.251261	1.16863
2631	GBAS	5	2	3	0.4	-0.120661	1.84098	0.823311	0.577357
2632	GBE1	5	0	5	0	-1.79671	0.337859	0.151095	2.03015
2633	GBP1	5	4	1	0.8	0.404465	0.522344	0.233599	0.967994
2634	GBP2	5	3	2	0.6	0.261929	0.610759	0.27314	0.700064
2635	GBP3	5	0	5	0	-1.84819	1.07004	0.478536	1.26996
2637	GBX2	5	0	5	0	-0.390497	0.299892	0.134116	1.47995
2638	GC	5	5	0	1	0.7962	0.569143	0.254528	1.69146
2639	GCDH	5	5	0	1	0.971706	0.527452	0.235884	1.73201
2641	GCG	5	3	2	0.6	1.0118	1.12138	0.501497	0.768104
2642	GCGR	5	2	3	0.4	-0.130674	0.402136	0.179841	0.719073
2643	GCH1	5	3	2	0.6	1.61803	2.79384	1.24944	1.03299
2644	GCHFR	4	3	1	0.75	0.833455	1.12429	0.562146	0.940586
2645	GCK	9	4	4	0.444444	-0.381122	1.59996	0.533319	0.404253
2646	GCKR	10	6	2	0.6	0.372658	1.71804	0.543291	1.43792
2647	BLOC1S1	5	3	2	0.6	0.217039	0.904534	0.40452	0.900937
2648	KAT2A	5	5	0	1	0.739037	0.391616	0.175136	1.10194
2649	NR6A1	5	2	1	0.4	0.252256	0.729947	0.326442	0.487486
2650	GCNT1	5	4	1	0.8	0.0590403	1.7193	0.768893	1.31527
2651	GCNT2	5	5	0	1	0.91184	0.510086	0.228118	1.01408
2652	OPN1MW	5	1	4	0.2	-0.535559	0.713866	0.319251	0.879217
2653	GCSH	5	0	5	0	-1.71357	0.0926076	0.0414154	1.65971
2657	GDF1	4	2	1	0.5	0.725365	0.899407	0.449704	0.817819
2658	GDF2	5	5	0	1	1.49908	0.627987	0.280844	1.33685
2660	MSTN	5	4	0	0.8	1.19397	0.721051	0.322464	1.61818
2661	GDF9	5	5	0	1	1.21598	0.655999	0.293372	1.19372
2662	GDF10	5	5	0	1	1.01076	0.499605	0.22343	1.06624
2664	GDI1	5	5	0	1	1.7997	1.43907	0.643573	1.14595
2665	GDI2	5	5	0	1	0.709363	0.411886	0.184201	1.37967
2668	GDNF	5	5	0	1	1.39122	0.596568	0.266794	1.73407
2669	GEM	5	4	0	0.8	0.890175	0.501795	0.22441	1.13601
2670	GFAP	5	0	5	0	-1.78211	0.149299	0.0667687	2.04061
2672	GFI1	5	1	4	0.2	-0.471486	0.52375	0.234228	0.991672
2673	GFPT1	5	0	5	0	-1.43456	0.359201	0.16064	2.8579
2674	GFRA1	5	5	0	1	1.17053	0.243542	0.108915	2.49249
2675	GFRA2	5	5	0	1	1.11968	0.321459	0.143761	1.66601
2676	GFRA3	4	4	0	1	1.88952	2.15517	1.07759	1.24493
2677	GGCX	5	0	3	0	-1.00568	0.936419	0.418779	1.32889
2678	GGT1	5	5	0	1	1.16229	0.159024	0.0711177	1.83611
2679	GGT3P	5	4	1	0.8	0.235811	0.915359	0.409361	0.874635
2683	B4GALT1	5	3	1	0.6	0.580608	0.606912	0.271419	1.34291
2686	GGT7	5	2	3	0.4	0.0257428	0.719347	0.321702	0.688453
2687	GGT5	5	4	0	0.8	0.621131	0.462554	0.206861	1.05527
2688	GH1	5	5	0	1	1.28765	0.645681	0.288757	2.58109
2689	GH2	5	5	0	1	0.898562	0.558758	0.249884	1.3635
2690	GHR	5	5	0	1	1.22983	0.195361	0.0873682	1.62078
2691	GHRH	5	1	4	0.2	-1.02444	1.07162	0.479241	1.19629
2692	GHRHR	5	1	4	0.2	-0.224499	0.259645	0.116117	0.827475
2693	GHSR	5	2	3	0.4	0.0556682	0.666661	0.29814	0.602001
2694	GIF	5	5	0	1	0.735521	0.411197	0.183893	2.0361
2695	GIP	5	0	4	0	-1.68454	1.42979	0.639422	2.05922
2696	GIPR	5	2	3	0.4	-0.26911	0.39738	0.177714	0.952378
2697	GJA1	5	5	0	1	1.35944	0.530717	0.237344	1.89148
2700	GJA3	5	5	0	1	1.30442	0.426727	0.190838	1.75289
2701	GJA4	5	5	0	1	1.04141	0.425006	0.190068	2.81785
2702	GJA5	5	4	0	0.8	0.938847	0.578695	0.2588	1.2367
2703	GJA8	5	5	0	1	0.784434	0.279087	0.124811	2.10498
2705	GJB1	5	4	0	0.8	0.882598	1.02598	0.458832	0.769636
2706	GJB2	5	5	0	1	1.23155	0.307782	0.137644	1.59042
2707	GJB3	5	0	5	0	-1.48168	0.710746	0.317855	1.57654
2709	GJB5	4	0	4	0	-2.23341	0.752682	0.376341	1.89798
2710	GK	10	5	4	0.5	0.212076	0.623891	0.197292	1.28722
2712	GK2	10	6	4	0.6	0.209923	1.14479	0.362016	1.00785
2717	GLA	5	0	5	0	-1.44851	0.151083	0.0675663	1.25656
2719	GPC3	5	0	4	0	-1.54106	1.52902	0.683798	0.962929
2720	GLB1	5	0	5	0	-1.5156	0.315354	0.141031	2.34905
2729	GCLC	5	5	0	1	1.28685	0.538015	0.240608	1.69999
2730	GCLM	5	5	0	1	1.06386	0.585859	0.262004	1.5749
2731	GLDC	5	4	1	0.8	0.893062	0.552456	0.247066	1.26419
2733	GLE1	5	0	4	0	-2.17163	2.03871	0.91174	1.59787
2734	GLG1	5	0	5	0	-1.12982	0.416688	0.186349	1.78768
2735	GLI1	5	1	4	0.2	-0.429387	0.482024	0.215568	1.55659
2737	GLI3	5	2	3	0.4	0.153103	0.689346	0.308285	0.558351
2738	GLI4	5	5	0	1	0.615725	0.387185	0.173154	1.43541
2739	GLO1	5	4	1	0.8	1.17639	2.01115	0.899414	1.02429
2740	GLP1R	5	5	0	1	0.834432	0.430343	0.192455	1.79615
2741	GLRA1	5	2	2	0.4	0.0735451	0.471542	0.21088	0.454344
2742	GLRA2	5	5	0	1	1.02706	0.228718	0.102286	1.26363
2743	GLRB	5	4	1	0.8	0.778748	1.02245	0.457255	1.06979
2744	GLS	5	5	0	1	1.02927	0.316995	0.141764	1.81957
2745	GLRX	5	4	1	0.8	0.468851	0.427709	0.191277	1.67511
2746	GLUD1	5	4	0	0.8	0.832323	0.647767	0.28969	1.94191
2747	GLUD2	5	5	0	1	0.681946	0.43283	0.193567	1.46565
2752	GLUL	5	5	0	1	0.75676	0.298292	0.1334	2.33546
2760	GM2A	5	3	2	0.6	-0.0319073	0.455694	0.203793	0.55343
2762	GMDS	5	4	1	0.8	0.918639	0.723873	0.323726	0.824343
2764	GMFB	5	4	1	0.8	1.44933	2.16815	0.969626	1.49945
2765	GML	5	5	0	1	0.502831	0.291102	0.130185	2.01111
2766	GMPR	5	5	0	1	0.705446	0.542525	0.242625	2.13295
2767	GNA11	5	4	0	0.8	0.84408	0.654074	0.292511	1.54363
2768	GNA12	5	2	3	0.4	-0.561547	2.05054	0.917029	0.741103
2769	GNA15	5	5	0	1	0.901771	0.703149	0.314458	1.29492
2770	GNAI1	5	5	0	1	1.65797	0.828938	0.370712	1.59241
2771	GNAI2	5	4	1	0.8	0.512199	0.860601	0.384872	1.17987
2773	GNAI3	5	3	1	0.6	0.632155	0.846595	0.378609	0.815569
2774	GNAL	5	3	1	0.6	0.532555	0.80698	0.360892	0.766528
2775	GNAO1	5	3	1	0.6	0.292025	0.635033	0.283996	0.926459
2776	GNAQ	5	2	0	0.4	0.56605	0.844244	0.377557	0.99823
2778	GNAS	5	0	5	0	-1.7035	0.316201	0.141409	1.64228
2779	GNAT1	5	3	2	0.6	0.100313	1.18531	0.530085	1.07288
2780	GNAT2	4	2	2	0.5	-0.165659	0.998778	0.499389	0.637186
2781	GNAZ	5	5	0	1	1.52446	1.0542	0.471452	1.4348
2782	GNB1	5	3	1	0.6	-0.0705065	1.85267	0.82854	0.714863
2783	GNB2	5	3	1	0.6	0.516567	0.626408	0.280138	1.37819
2784	GNB3	5	5	0	1	0.85176	0.427606	0.191231	1.49153
2785	GNG3	5	4	1	0.8	0.42649	0.549069	0.245551	1.35206
2786	GNG4	5	2	3	0.4	-0.0893027	0.437087	0.195471	0.538937
2787	GNG5	5	5	0	1	0.732694	0.616365	0.275647	1.38328
2788	GNG7	10	4	5	0.4	0.431298	1.35963	0.429951	1.16541
2791	GNG11	5	5	0	1	0.756494	0.386081	0.172661	1.4509
2792	GNGT1	5	5	0	1	0.972742	0.528666	0.236427	1.62287
2793	GNGT2	5	5	0	1	0.45496	0.393753	0.176092	1.57408
2796	GNRH1	5	4	0	0.8	0.164056	0.203944	0.0912067	0.862392
2798	GNRHR	5	0	5	0	-1.13777	1.76064	0.78738	1.04774
2799	GNS	5	5	0	1	1.16953	0.422959	0.189153	1.63611
2800	GOLGA1	5	5	0	1	3.15346	1.87164	0.837024	1.14097
2802	GOLGA3	5	2	1	0.4	1.00854	2.69776	1.20648	0.7856
2803	GOLGA4	5	0	5	0	-1.4223	0.422209	0.188817	1.94269
2804	GOLGB1	5	1	4	0.2	-1.60523	1.34261	0.600432	1.42159
2805	GOT1	5	3	0	0.6	0.422579	0.463172	0.207137	1.03437
2806	GOT2	5	4	1	0.8	0.553799	0.551999	0.246861	1.43694
2810	SFN	7	6	1	0.857143	0.82065	0.683867	0.258477	1.07823
2811	GP1BA	5	2	2	0.4	0.0935145	0.603428	0.269861	0.664521
2812	GP1BB	5	1	4	0.2	-0.920844	1.17354	0.524824	1.21208
2814	GP5	5	0	5	0	-1.51854	0.197669	0.0884001	1.93917
2815	GP9	5	1	3	0.2	-0.100885	0.320496	0.14333	0.512598
2817	GPC1	5	5	0	1	0.480883	0.401439	0.179529	1.09651
2819	GPD1	10	6	4	0.6	0.165498	1.99639	0.631315	1.25809
2820	GPD2	5	4	1	0.8	1.16088	1.4623	0.653959	1.20972
2821	GPI	5	5	0	1	1.1153	0.451514	0.201923	2.17263
2822	GPLD1	5	3	2	0.6	0.234536	0.860402	0.384784	1.13201
2823	GPM6A	5	4	0	0.8	0.570139	0.400391	0.17906	1.09204
2824	GPM6B	5	0	5	0	-2.2045	1.14592	0.512473	1.85661
2825	GPR1	5	1	4	0.2	-0.369512	0.438241	0.195987	0.408533
2826	CCR10	5	1	4	0.2	-0.198008	0.587943	0.262936	0.831806
2827	GPR3	5	4	0	0.8	0.627367	0.536715	0.240026	1.5938
2828	GPR4	5	2	3	0.4	-0.205992	0.547076	0.24466	0.316876
2829	XCR1	5	4	1	0.8	0.506361	0.971725	0.434569	0.841225
2830	GPR6	5	4	0	0.8	0.581399	0.521606	0.23327	1.0682
2831	NPBWR1	5	1	3	0.2	-0.58692	0.890421	0.398209	1.14445
2832	NPBWR2	5	1	1	0.2	0.407456	0.92514	0.413735	0.699416
2833	CXCR3	5	5	0	1	0.723098	0.429136	0.191915	1.24127
2834	PRLHR	5	2	3	0.4	0.310876	0.930908	0.416315	0.711371
2835	GPR12	5	5	0	1	0.760685	0.332544	0.148718	2.55096
2837	UTS2R	5	1	4	0.2	-0.31953	0.337273	0.150833	0.77712
2838	GPR15	5	0	5	0	-0.367674	0.271765	0.121537	1.86672
2840	GPR17	5	2	2	0.4	0.415656	0.770962	0.344785	0.682872
2841	GPR18	5	2	3	0.4	-0.0931706	0.525622	0.235065	0.546705
2842	GPR19	5	5	0	1	1.08945	0.509989	0.228074	1.38582
2843	GPR20	4	0	4	0	-0.476876	0.564091	0.282046	1.16655
2844	GPR21	5	4	1	0.8	0.118009	0.146805	0.0656533	0.9098
2845	GPR22	5	2	3	0.4	-0.0437708	0.189154	0.0845923	0.797456
2846	LPAR4	5	3	2	0.6	0.0717095	0.226384	0.101242	0.357373
2847	MCHR1	5	2	3	0.4	-0.265838	0.465332	0.208103	0.845636
2848	GPR25	5	3	2	0.6	0.157832	0.536315	0.239847	0.677866
2849	GPR26	5	3	2	0.6	0.231201	0.697153	0.311776	0.375346
2850	GPR27	4	2	2	0.5	-0.198644	0.539004	0.269502	0.616232
2852	GPER	5	2	2	0.4	-0.142924	0.511424	0.228716	0.397337
2853	GPR31	5	1	4	0.2	-0.332415	0.356562	0.15946	1.17334
2854	GPR32	5	3	2	0.6	0.113174	0.850514	0.380361	0.830435
2857	GPR34	5	2	3	0.4	-0.271559	0.402723	0.180103	0.93355
2859	GPR35	5	2	3	0.4	-0.0589895	0.390494	0.174634	0.483891
2861	GPR37	5	1	4	0.2	-0.501844	0.616624	0.275763	1.68123
2862	MLNR	5	2	3	0.4	-0.33792	0.552746	0.247196	0.53175
2863	GPR39	5	5	0	1	1.1927	0.759631	0.339717	1.25265
2864	FFAR1	5	4	1	0.8	0.687204	1.11961	0.500704	1.15326
2865	FFAR3	5	1	4	0.2	-0.489353	0.627488	0.280621	0.837145
2866	GPR42	5	1	4	0.2	-0.160047	0.227287	0.101646	0.896611
2867	FFAR2	5	3	2	0.6	0.0223749	0.352347	0.157574	0.772442
2868	GRK4	10	6	4	0.6	-0.308453	1.42931	0.451989	0.819477
2869	GRK5	5	4	0	0.8	1.11528	1.12632	0.503704	1.61001
2870	GRK6	5	4	0	0.8	0.68046	0.414802	0.185505	0.955875
2872	MKNK2	10	5	4	0.5	0.358234	1.98336	0.627195	0.347881
2873	GPS1	5	2	2	0.4	0.169065	1.73059	0.773944	0.760451
2874	GPS2	5	5	0	1	1.22194	0.7584	0.339167	2.28911
2875	GPT	5	4	1	0.8	1.72037	1.54899	0.692732	1.05321
2876	GPX1	5	4	1	0.8	0.794246	0.832764	0.372423	1.24361
2877	GPX2	5	5	0	1	0.919317	0.723227	0.323437	1.51141
2878	GPX3	5	1	4	0.2	-0.340196	0.327728	0.146564	0.830921
2879	GPX4	5	5	0	1	1.02168	0.484304	0.216587	1.66892
2880	GPX5	5	4	1	0.8	0.99124	1.07469	0.480616	0.988687
2882	GPX7	5	5	0	1	1.83685	0.874276	0.390988	2.72529
2885	GRB2	5	4	0	0.8	1.06706	0.796863	0.356368	1.06306
2886	GRB7	5	5	0	1	1.29231	0.368736	0.164904	1.04706
2887	GRB10	5	0	5	0	-1.25865	0.411287	0.183933	1.71122
2888	GRB14	5	5	0	1	1.00288	0.258171	0.115458	2.19793
2889	RAPGEF1	5	5	0	1	0.449341	0.216879	0.0969911	1.65293
2890	GRIA1	4	4	0	1	1.39082	0.211758	0.105879	1.51182
2891	GRIA2	5	5	0	1	1.2038	0.441013	0.197227	2.09871
2892	GRIA3	5	4	1	0.8	0.408815	2.91951	1.30564	0.92334
2893	GRIA4	5	0	5	0	-1.44832	0.869981	0.389067	1.60225
2894	GRID1	5	0	5	0	-1.69334	0.359215	0.160646	2.62579
2895	GRID2	5	0	5	0	-1.51188	0.314077	0.14046	2.95839
2896	GRN	5	4	1	0.8	1.11281	1.35501	0.605979	1.90397
2897	GRIK1	5	1	3	0.2	-0.980595	0.97968	0.438126	1.13362
2898	GRIK2	5	0	5	0	-1.39481	0.782464	0.349928	1.35345
2899	GRIK3	5	0	5	0	-1.77814	0.417298	0.186621	2.09169
2900	GRIK4	5	0	5	0	-1.41287	0.333806	0.149283	1.81108
2901	GRIK5	5	0	5	0	-1.60367	0.416623	0.186319	1.82499
2902	GRIN1	5	0	5	0	-2.45251	1.73334	0.775174	1.96068
2903	GRIN2A	5	0	5	0	-1.18306	0.302275	0.135182	1.47654
2904	GRIN2B	5	0	5	0	-1.97571	0.526137	0.235296	1.4453
2905	GRIN2C	5	0	5	0	-2.26809	1.36823	0.611893	1.15531
2906	GRIN2D	5	0	4	0	-1.27264	0.74819	0.334601	1.8072
2907	GRINA	5	0	5	0	-1.19193	0.700006	0.313052	1.49226
2908	NR3C1	5	3	2	0.6	-0.457197	1.43135	0.640118	0.308161
2909	GRLF1	5	4	1	0.8	0.489776	1.28765	0.575853	1.39068
2911	GRM1	5	1	3	0.2	-0.163469	0.577461	0.258248	0.532951
2912	GRM2	5	2	3	0.4	0.0156104	0.654077	0.292512	0.413557
2913	GRM3	5	1	4	0.2	-0.436996	1.24444	0.556529	0.445033
2914	GRM4	4	1	2	0.25	-0.972659	2.17116	1.08558	0.348556
2915	GRM5	5	3	2	0.6	0.406089	2.73509	1.22317	0.945691
2916	GRM6	5	0	5	0	-1.10177	0.61511	0.275086	1.56473
2917	GRM7	5	4	1	0.8	0.282095	0.566393	0.253299	0.887531
2918	GRM8	5	1	4	0.2	-0.209193	0.391017	0.174868	1.44228
2919	CXCL1	5	3	2	0.6	-0.588003	2.3821	1.06531	0.618325
2920	CXCL2	5	4	0	0.8	1.23096	0.718728	0.321425	1.38027
2921	CXCL3	5	4	0	0.8	0.760215	0.638731	0.285649	1.04556
2922	GRP	5	0	3	0	-1.76702	1.66143	0.743015	1.10173
2923	PDIA3	4	0	4	0	-1.46374	0.52581	0.262905	1.55771
2925	GRPR	5	1	4	0.2	-0.763911	0.590475	0.264068	1.59723
2926	GRSF1	5	1	4	0.2	-1.08725	0.775293	0.346722	1.99277
2928	GSC2	5	3	1	0.6	0.313759	0.528209	0.236222	0.695199
2931	GSK3A	17	9	5	0.529412	-0.00420835	1.65492	0.401377	0.600289
2932	GSK3B	12	10	0	0.833333	0.802503	0.471662	0.136157	1.2487
2934	GSN	5	4	0	0.8	0.469058	0.491245	0.219692	1.4475
2935	GSPT1	5	5	0	1	0.644152	0.257858	0.115317	1.35153
2936	GSR	5	5	0	1	0.725723	0.119564	0.0534705	2.1481
2937	GSS	5	2	3	0.4	0.135037	0.731116	0.326965	0.907788
2939	GSTA2	4	0	4	0	-2.3163	1.04868	0.524338	1.21643
2940	GSTA3	5	5	0	1	0.765983	0.518275	0.231779	1.52769
2941	GSTA4	5	1	4	0.2	-1.09767	0.853036	0.381489	1.08854
2944	GSTM1	5	1	4	0.2	-0.991185	1.05191	0.47043	1.00226
2946	GSTM2	4	0	4	0	-1.74077	0.567536	0.283768	2.17045
2947	GSTM3	5	0	5	0	-1.70776	0.302391	0.135233	1.70367
2949	GSTM5	5	0	5	0	-1.66304	0.37077	0.165813	1.85963
2950	GSTP1	5	0	5	0	-1.60004	0.315009	0.140876	1.73738
2952	GSTT1	5	0	5	0	-1.57027	1.04506	0.467366	1.61609
2954	GSTZ1	5	4	0	0.8	0.858835	0.530067	0.237053	1.27975
2956	MSH6	5	0	3	0	-0.705032	0.667985	0.298732	1.07404
2957	GTF2A1	5	2	3	0.4	-0.135686	0.33418	0.14945	0.822517
2958	GTF2A2	5	3	1	0.6	0.0610118	0.104058	0.0465363	0.834447
2959	GTF2B	5	0	5	0	-0.285578	0.268731	0.12018	1.10633
2960	GTF2E1	5	1	3	0.2	-0.131201	0.695995	0.311258	0.693132
2961	GTF2E2	5	3	2	0.6	1.02835	2.40376	1.075	0.633397
2962	GTF2F1	5	1	4	0.2	-0.464614	0.70459	0.315102	0.662733
2963	GTF2F2	5	2	3	0.4	-0.0582297	0.297586	0.133084	0.318234
2965	GTF2H1	5	5	0	1	2.13445	2.07529	0.928099	1.74944
2966	GTF2H2	5	5	0	1	0.830876	0.538833	0.240974	1.36149
2967	GTF2H3	5	4	1	0.8	0.11839	0.424388	0.189792	0.833076
2969	GTF2I	5	3	2	0.6	-0.0059077	0.325776	0.145691	0.35711
2971	GTF3A	5	2	3	0.4	-0.664111	0.809505	0.362022	1.06834
2972	BRF1	5	2	3	0.4	-0.0100238	0.706779	0.316081	0.521056
2974	GUCY1B2	5	1	4	0.2	-1.29022	2.35631	1.05378	0.535872
2975	GTF3C1	5	2	3	0.4	-0.15892	0.5859	0.262022	0.487317
2976	GTF3C2	5	2	3	0.4	-0.000986998	0.250503	0.112028	0.306646
2977	GUCY1A2	5	1	3	0.2	-0.729913	1.17849	0.527035	1.3286
2978	GUCA1A	5	4	1	0.8	1.16303	3.89495	1.74188	1.18742
2979	GUCA1B	5	3	2	0.6	1.35208	3.16972	1.41754	0.759712
2980	GUCA2A	5	1	4	0.2	-1.53309	1.38803	0.620745	0.481616
2981	GUCA2B	5	2	1	0.4	0.450796	1.56658	0.700597	0.570348
2982	GUCY1A3	5	1	4	0.2	-1.08627	1.15779	0.517781	1.03711
2983	GUCY1B3	5	0	5	0	-2.3329	1.31198	0.586735	1.71635
2984	GUCY2C	10	7	2	0.7	0.613273	0.763796	0.241534	1.16367
2986	GUCY2F	10	4	5	0.4	-0.402878	1.29294	0.408864	0.806884
2987	GUK1	5	4	1	0.8	1.17897	1.06386	0.475775	1.59396
2990	GUSB	5	4	1	0.8	0.669885	1.04305	0.466465	0.925078
2992	GYG1	5	5	0	1	0.805808	0.399088	0.178477	1.88622
2993	GYPA	5	3	2	0.6	0.364838	0.556977	0.249088	1.04231
2994	GYPB	5	1	4	0.2	-0.272785	2.46276	1.10138	0.527912
2995	GYPC	5	0	5	0	-1.54952	0.205712	0.0919971	2.46166
2996	GYPE	5	4	1	0.8	0.723656	1.25201	0.559917	0.82056
2997	GYS1	5	5	0	1	0.617543	0.49731	0.222404	1.43381
2998	GYS2	5	4	0	0.8	0.608618	0.608192	0.271992	1.35188
2999	GZMH	5	4	1	0.8	0.75248	0.695704	0.311128	0.87807
3000	GUCY2D	10	3	7	0.3	-1.10173	1.44051	0.455528	1.12822
3001	GZMA	5	5	0	1	0.798909	0.138844	0.062093	2.08053
3002	GZMB	5	5	0	1	0.85189	0.222332	0.09943	1.30382
3003	GZMK	5	4	1	0.8	0.786556	0.637386	0.285048	1.39224
3004	GZMM	5	5	0	1	0.684445	0.348108	0.155679	2.59129
3005	H1F0	5	3	0	0.6	0.468095	0.46843	0.209488	1.00523
3006	HIST1H1C	5	4	0	0.8	1.13443	0.968006	0.432905	1.59892
3007	HIST1H1D	5	5	0	1	0.378315	0.30536	0.136561	1.21163
3008	HIST1H1E	5	4	1	0.8	0.357125	0.829872	0.37113	1.01099
3009	HIST1H1B	5	3	1	0.6	0.278928	1.75276	0.783859	1.08868
3010	HIST1H1T	5	5	0	1	0.718149	0.315857	0.141255	1.11752
3012	HIST1H2AE	5	4	1	0.8	-0.0131514	1.30225	0.582383	1.1115
3013	HIST1H2AD	5	0	3	0	-0.347141	0.468753	0.209633	1.28352
3014	H2AFX	5	0	5	0	-1.43815	0.37659	0.168416	2.36194
3015	H2AFZ	5	1	4	0.2	-0.570357	2.47287	1.1059	1.43186
3017	HIST1H2BD	5	4	1	0.8	0.743348	2.94558	1.31731	0.836484
3018	HIST1H2BB	5	4	1	0.8	0.882284	0.97268	0.434996	1.18054
3020	H3F3A	5	3	0	0.6	1.1231	1.09445	0.489455	1.1317
3021	H3F3B	5	1	4	0.2	-1.06192	1.63681	0.732002	0.38873
3024	HIST1H1A	5	1	3	0.2	-0.411815	0.927139	0.414629	0.419567
3026	HABP2	5	4	1	0.8	-0.761162	3.09514	1.38419	1.05107
3028	HSD17B10	5	4	0	0.8	0.567933	0.529599	0.236844	1.11532
3029	HAGH	5	5	0	1	0.910271	0.469098	0.209787	1.57255
3030	HADHA	5	4	0	0.8	0.428101	0.300474	0.134376	1.56084
3032	HADHB	5	5	0	1	1.03899	0.803334	0.359262	1.10223
3033	HADH	5	5	0	1	0.982169	0.771961	0.345231	1.48287
3034	HAL	5	1	4	0.2	-0.879148	1.53384	0.685956	0.338293
3035	HARS	5	4	1	0.8	0.495681	0.486966	0.217778	1.3801
3036	HAS1	4	2	2	0.5	0.278019	1.04777	0.523885	0.508425
3037	HAS2	4	3	1	0.75	0.432542	0.475669	0.237835	0.914554
3038	HAS3	4	3	1	0.75	0.715725	1.17299	0.586494	0.804932
3039	HBA1	4	4	0	1	1.08736	0.815205	0.407603	1.10823
3040	HBA2	5	5	0	1	1.03325	0.16031	0.0716929	1.84571
3043	HBB	5	5	0	1	0.493041	0.443977	0.198553	0.778884
3045	HBD	5	5	0	1	1.63998	1.3763	0.615498	1.43464
3046	HBE1	5	3	2	0.6	-0.471651	2.34041	1.04666	1.12262
[truncated: 14,001 more rows]
