# Supplementary material for: Identification of novel targets for host-directed therapeutics against intracellular Staphylococcus aureus
Source: Sci Rep. 2019 Oct 28;9:15435. doi: 10.1038/s41598-019-51894-3 (PMC6817851; doi:10.1038/s41598-019-51894-3)
Supplement: Supplementary file 3 — Dataset 2 [file 41598_2019_51894_MOESM3_ESM.xlsx]

## Sheet: Functional classification
KEGG Pathway	Entry code	Number of genes	Genes
2-Oxocarboxylic acid metabolism	hsa01210	7	AADAT,ACO1,ACO2,BCAT2,CS,GPT,GPT2
ABC transporters	hsa02010	21	ABCA1,ABCA10,ABCA12,ABCA13,ABCA5,ABCA6,ABCB1,ABCB10,ABCB11,ABCB5,ABCB6,ABCB7,ABCB9,ABCC1,ABCC10,ABCC9,ABCD2,ABCD4,ABCG2,ABCG4,TAP1
Adipocytokine signaling pathway	hsa04920	23	ACSL1,ACSL5,ACSL6,ADIPOR2,AGRP,CAMKK2,CD36,JAK2,LEP,LEPR,MTOR,NFKBIE,PCK2,PPARGC1A,PRKAG3,PTPN11,SLC2A1,SLC2A4,SOCS3,TNF,TNFRSF1A,TNFRSF1B,TRADD
Adrenergic signaling in cardiomyocytes	hsa04261	37	ADRA1A,ADRB1,AGTR1,ATP1A1,ATP1A4,ATP2B1,ATP2B3,CACNA1D,CACNG6,CALM1,CALM2,CALML3,CALML6,CAMK2A,CAMK2B,CREB1,FXYD2,GNAI1,MAPK11,MAPK14,MAPK3,MYL2,MYL4,PIK3CB,PIK3R1,PLCB1,PPP1R1A,PPP2CA,PPP2CB,PPP2R1B,PPP2R3B,PPP2R3C,PPP2R5C,PRKACA,RYR2,SCN7A,TPM4
African trypanosomiasis	hsa05143	12	HBA1,HBA2,IFNG,IL10,IL12B,IL18,IL1B,IL6,LAMA4,PLCB1,THOP1,TNF
Allograft rejection	hsa05330	15	CD86,HLA-C,HLA-DMA,HLA-DQA1,HLA-DRA,HLA-DRB4,HLA-DRB5,HLA-E,HLA-F,IFNG,IL10,IL12B,IL2,IL4,TNF
Amoebiasis	hsa05146	31	ACTN2,ARG1,C9,COL4A1,COL4A4,COL5A3,CTSG,GNA14,IFNG,IL10,IL12B,IL1B,IL1R1,IL6,IL8,LAMA3,LAMA4,LAMC3,PIK3CB,PIK3R1,PLCB1,PRKACA,PTK2,SERPINB1,SERPINB10,SERPINB2,SERPINB4,SERPINB9,TGFB1,TLR2,TNF
Antigen processing and presentation	hsa04612	20	CD8A,CD8B,CREB1,HLA-C,HLA-DMA,HLA-DQA1,HLA-DRA,HLA-DRB4,HLA-DRB5,HLA-E,HLA-F,IFNG,KIR2DL4,KIR2DL5A,KIR2DS1,KIR2DS3,KIR2DS5,PSME2,TAP1,TNF
Asthma	hsa05310	14	CCL11,FCER1G,HLA-DMA,HLA-DQA1,HLA-DRA,HLA-DRB4,HLA-DRB5,IL10,IL13,IL3,IL4,IL9,RNASE3,TNF
Autoimmune thyroid disease	hsa05320	19	CD86,CTLA4,HLA-C,HLA-DMA,HLA-DQA1,HLA-DRA,HLA-DRB4,HLA-DRB5,HLA-E,HLA-F,IFNA16,IFNA17,IFNA2,IFNA21,IFNA7,IFNA8,IL10,IL2,IL4
Axon guidance	hsa04360	44	CXCL12,CXCR4,DCC,EFNA1,EFNA3,EFNA5,EFNB2,EPHA3,EPHA4,EPHB2,EPHB6,GNAI1,ITGB1,LIMK2,MAPK3,NGEF,NTN4,PAK4,PLXNA2,PLXNB1,PLXNC1,PPP3CC,PTK2,RAC1,RAC2,RASA1,RHOD,ROBO1,SEMA3C,SEMA3E,SEMA3F,SEMA3G,SEMA4C,SEMA4F,SEMA4G,SEMA5B,SEMA6A,SEMA6B,SEMA6C,SEMA7A,SLIT3,SRGAP1,SRGAP2,UNC5D
Base excision repair	hsa03410	13	LIG3,MPG,NTHL1,PARP3,PARP4,PCNA,POLB,POLD1,POLD2,POLD3,POLE2,POLE4,POLL
Bile secretion	hsa04976	19	ABCB1,ABCB11,ABCG2,AQP4,AQP8,ATP1A1,ATP1A4,CA2,EPHX1,FXYD2,KCNN2,LDLR,PRKACA,SLC22A7,SLC2A1,SLC4A2,SLC4A5,SLC9A3,123264
Biosynthesis of antibiotics	hsa01130	48	AADAT,ACAA2,ACO1,ACO2,AK1,ALDH1B1,ALDOA,AMDHD2,AMPD3,ARG1,ASS1,BCAT2,C5orf4,C9orf103,CAT,CMBL,CS,ECHS1,EHHADH,FBP1,FBP2,GPI,HADHB,IDI2,LSS,MDH2,MVK,NME1,NME3,NME4,NME6,NME7,OGDHL,PAICS,PAPSS1,PCK2,PDHA1,PFKP,PGAM1,PGK1,PRODH,RCE1,RGN,SC4MOL,SDS,SQLE,TGDS,TPI1
Cell adhesion molecules (CAMs)	hsa04514	34	CD274,CD276,CD34,CD58,CD86,CD8A,CD8B,CD99,CDH3,CDH5,CLDN2,CLDN9,CTLA4,HLA-C,HLA-DMA,HLA-DQA1,HLA-DRA,HLA-DRB4,HLA-DRB5,HLA-E,HLA-F,ICAM3,ICOS,ICOSLG,ITGA6,ITGA8,ITGB1,ITGB7,ITGB8,NLGN4X,PDCD1LG2,PECAM1,SELP,SELPLG
Chagas disease (American trypanosomiasis)	hsa05142	31	BDKRB2,C1QA,C1QB,CCL3,CCL5,CFLAR,FADD,GNA14,GNAI1,IFNG,IFNGR1,IL10,IL12B,IL1B,IL2,IL6,IL8,MAPK11,MAPK14,MAPK3,PIK3CB,PIK3R1,PLCB1,PPP2CA,PPP2CB,PPP2R1B,TGFB1,TLR2,TNF,TNFRSF1A,TRAF6
Chemokine signaling pathway	hsa04062	50	BRAF,CCL1,CCL11,CCL15,CCL17,CCL20,CCL23,CCL24,CCL26,CCL28,CCL3,CCL4L1,CCL5,CCL8,CCR3,CCR9,CRK,CRKL,CX3CL1,CX3CR1,CXCL10,CXCL11,CXCL12,CXCL14,CXCL16,CXCL2,CXCL5,CXCL6,CXCR4,CXCR5,ELMO1,FGR,GNAI1,GRB2,GRK5,IL8,JAK2,MAPK3,PIK3CB,PIK3R1,PLCB1,PPBP,PRKACA,PRKCZ,PTK2,RAC1,RAC2,SHC3,XCL1,XCL2
Cytokine-cytokine receptor interaction	hsa04060	107	ACVR1,CCL11,CCL20,CCL28,CCL3,CCL4L1,CCL5,CCL8,CCR3,CCR9,CD70,CNTF,CNTFR,CRLF2,CSF1,CSF1R,CSF2RA,CSF3R,CTF1,CX3CL1,CX3CR1,CXCL10,CXCL11,CXCL12,CXCL14,CXCL16,CXCR4,CXCR5,EDAR,EPO,FLT3LG,GHR,IFNA16,IFNA17,IFNA2,IFNA21,IFNA7,IFNA8,IFNAR2,IFNG,IFNGR1,IFNK,IL10,IL11,IL12B,IL12RB1,IL13,IL17A,IL17RA,IL17RB,IL18,IL1A,IL1B,IL1R1,IL1RAP,IL2,IL20RA,IL21,IL21R,IL22RA2,IL23A,IL23R,IL25,IL28RA,IL2RB,IL2RG,IL3,I…
Cytosolic DNA-sensing pathway	hsa04623	22	AIM2,CCL4L1,CCL5,CXCL10,IFNA16,IFNA17,IFNA2,IFNA21,IFNA7,IFNA8,IL18,IL1B,IL33,IL6,IRF3,MAVS,POLR1C,POLR3A,POLR3C,POLR3E,POLR3F,TBK1
Dopaminergic synapse	hsa04728	32	CACNA1B,CACNA1D,CALM1,CALM2,CALML3,CALML6,CALY,CAMK2A,CAMK2B,CREB1,GNAI1,GRIA1,GRIA2,ITPR1,ITPR2,ITPR3,KCNJ3,MAOB,MAPK11,MAPK14,PLCB1,PPP2CA,PPP2CB,PPP2R1B,PPP2R3B,PPP2R3C,PPP2R5C,PPP3CC,PRKACA,SCN1A,SLC18A1,SLC6A3
ECM-receptor interaction	hsa04512	23	ITGA10,COL4A1,ITGA8,COL4A4,CD47,ITGB4,CD44,LAMC3,DAG1,RELN,COMP,LAMA3,ITGB6,CD36,ITGB7,THBS4,HMMR,ITGB1,COL5A3,ITGB8,THBS3,LAMA4,ITGA6
Graft-versus-host disease	hsa05332	15	CD86,HLA-C,HLA-DMA,HLA-DQA1,HLA-DRA,HLA-DRB4,HLA-DRB5,HLA-E,HLA-F,IFNG,IL1A,IL1B,IL2,IL6,TNF
Hematopoietic cell lineage	hsa04640	37	CD1A,CD1B,CD1E,CD33,CD34,CD36,CD44,CD8A,CD8B,CD9,CR2,CSF1,CSF1R,CSF2RA,CSF3R,EPO,FCGR1A,FLT3LG,HLA-DRA,HLA-DRB4,HLA-DRB5,IL11,IL1A,IL1B,IL1R1,IL3,IL4,IL4R,IL5RA,IL6,IL9R,ITGA6,MME,MS4A1,TFRC,THPO,TNF
Hepatitis C	hsa05160	33	ARAF,BRAF,CD81,CLDN2,CLDN9,GRB2,IFIT1L,IFNA16,IFNA17,IFNA2,IFNA21,IFNA7,IFNA8,IFNAR2,IL8,IRF3,LDLR,MAPK11,MAPK14,MAPK3,MAVS,OAS3,PIK3CB,PIK3R1,PPP2CA,PPP2CB,PPP2R1B,SOCS3,TBK1,TNF,TNFRSF1A,TRADD,TRAF6
Herpes simplex infection	hsa05168	49	C5,CCL5,CSNK2A1,FADD,HLA-C,HLA-DMA,HLA-DQA1,HLA-DRA,HLA-DRB4,HLA-DRB5,HLA-E,HLA-F,IFIT1L,IFNA16,IFNA17,IFNA2,IFNA21,IFNA7,IFNA8,IFNAR2,IFNG,IFNGR1,IL12B,IL1B,IL6,IRF3,JAK2,MAVS,MCRS1,NXF2,NXF3,NXF5,OAS3,PILRA,PTPN11,SFRS1,SFRS5,SOCS3,SRPK1,TAB1,TAF4B,TAP1,TBK1,TLR2,TNF,TNFRSF1A,TRAF1,TRAF6,UBE2R2
Inflammatory bowel disease (IBD)	hsa05321	31	HLA-DMA,HLA-DQA1,HLA-DRA,HLA-DRB4,HLA-DRB5,IFNG,IFNGR1,IL10,IL12B,IL12RB1,IL13,IL17A,IL17F,IL18,IL1A,IL1B,IL2,IL21,IL21R,IL23A,IL23R,IL2RG,IL4,IL4R,IL6,MAF,NOD2,RORC,TGFB1,TLR2,TNF
Influenza A	hsa05164	53	AGFG1,CASP9,CCL5,CXCL10,HLA-DMA,HLA-DQA1,HLA-DRA,HLA-DRB4,HLA-DRB5,IFNA16,IFNA17,IFNA2,IFNA21,IFNA7,IFNA8,IFNAR2,IFNG,IFNGR1,IL12B,IL18,IL1A,IL1B,IL33,IL6,IL8,IRF3,IVNS1ABP,JAK2,MAP2K6,MAPK11,MAPK14,MAPK3,MAVS,MX1,NLRX1,NXF2,NXF3,NXF5,OAS3,PABPN1,PIK3CB,PIK3R1,PRSS1,PRSS3,SOCS3,TBK1,TLR7,TNF,TNFRSF10A,TNFRSF10B,TNFRSF10C,TNFRSF10D,TNFRSF1A
Insulin signaling pathway	hsa04910	37	ARAF,BRAF,CALM1,CALM2,CALML3,CALML6,CBL,CBLB,CRK,CRKL,FBP1,FBP2,FLOT2,GRB2,LIPE,MAPK3,MKNK1,MTOR,PCK2,PIK3CB,PIK3R1,PPARGC1A,PPP1R3A,PPP1R3B,PPP1R3C,PPP1R3D,PPP1R3F,PRKACA,PRKAG3,PRKAR1B,PRKCZ,PTPN1,RHEB,SHC3,SLC2A4,SOCS3,SORBS1
Intestinal immune network for IgA production	hsa04672	24	CCL28,CCR9,CD86,CXCL12,CXCR4,HLA-DMA,HLA-DQA1,HLA-DRA,HLA-DRB4,HLA-DRB5,ICOS,ICOSLG,IL10,IL2,IL4,IL6,ITGB7,LTBR,TGFB1,TNFRSF13B,TNFRSF13C,TNFRSF17,TNFSF13,TNFSF13B
Jak-STAT signaling pathway	hsa04630	64	CCND1,CISH,CNTF,CNTFR,CRLF2,CSF2RA,CSF3R,CTF1,EPO,GH1,GHR,GRB2,IFNA16,IFNA17,IFNA2,IFNA21,IFNA7,IFNA8,IFNAR2,IFNG,IFNGR1,IFNK,IL10,IL11,IL12B,IL12RB1,IL13,IL2,IL20,IL20RA,IL21,IL21R,IL22RA2,IL23A,IL23R,IL28A,IL28RA,IL29,IL2RB,IL2RG,IL3,IL4,IL4R,IL5RA,IL6,IL6ST,IL9,IL9R,JAK2,LEP,LEPR,LIFR,OSM,OSMR,PIK3CB,PIK3R1,PRL,PRLR,PTPN11,PTPN6,SOCS3,SOCS5,STAM2,THPO
Leishmaniasis	hsa05140	24	FCGR1A,HLA-DMA,HLA-DQA1,HLA-DRA,HLA-DRB4,HLA-DRB5,IFNG,IFNGR1,IL10,IL12B,IL1A,IL1B,IL4,ITGB1,JAK2,MAPK11,MAPK14,MAPK3,PTPN6,TAB1,TGFB1,TLR2,TNF,TRAF6
Long-term potentiation	hsa04720	20	ARAF,BRAF,CALM1,CALM2,CALML3,CALML6,CAMK2A,CAMK2B,CAMK4,GRIA1,GRIA2,ITPR1,ITPR2,ITPR3,MAPK3,PLCB1,PPP1R1A,PPP3CC,PRKACA,RPS6KA6
Malaria	hsa05144	19	CD36,CD81,COMP,HBA1,HBA2,IFNG,IL10,IL18,IL1B,IL6,IL8,LRP1,PECAM1,SELP,TGFB1,THBS3,THBS4,TLR2,TNF
MAPK signaling pathway	hsa04010	59	BRAF,CACNA1B,CACNA1D,CACNG6,CDC25B,CRK,CRKL,DUSP10,DUSP2,DUSP5,FGF10,FGF12,FGF13,FGF14,FGF17,FGF20,FGF22,FGF4,FGF5,FGF8,FGF9,FGFR4,GRB2,IL1A,IL1B,IL1R1,JMJD7-PLA2G4B,MAP2K6,MAP3K1,MAP4K3,MAPK11,MAPK14,MAPK3,MAPK8IP3,MAPKAPK2,MAPKSP1,MKNK1,NGF,NTF3,NTF4,PDGFRA,PPM1A,PPM1B,PPP3CC,PPP5C,PRKACA,PTPRR,RAC1,RAC2,RASA1,RPS6KA6,SRF,STK3,TAB1,TAOK3,TGFB1,TNF,TNFRSF1A,TRAF6
Measles	hsa05162	40	BBC3,CCND1,CCNE2,CSNK2A1,GNB2L1,IFNA16,IFNA17,IFNA2,IFNA21,IFNA7,IFNA8,IFNAR2,IFNG,IFNGR1,IL12B,IL13,IL1A,IL1B,IL2,IL2RB,IL2RG,IL4,IL6,IRF3,JAK2,MAVS,MX1,OAS3,PIK3CB,PIK3R1,RAB9A,SLAMF1,TBK1,TLR2,TLR7,TNFRSF10A,TNFRSF10B,TNFRSF10C,TNFRSF10D,TRAF6
Melanoma	hsa05218	20	ARAF,BRAF,CCND1,FGF10,FGF12,FGF13,FGF14,FGF17,FGF20,FGF22,FGF4,FGF5,FGF8,FGF9,MAPK3,PDGFC,PDGFD,PDGFRA,PIK3CB,PIK3R1
Natural killer cell mediated cytotoxicity	hsa04650	34	ARAF,BRAF,CD244,FCER1G,GRB2,IFNA16,IFNA17,IFNA2,IFNA21,IFNA7,IFNA8,IFNAR2,IFNG,IFNGR1,KIR2DL4,KIR2DL5A,KIR2DS1,KIR2DS3,KIR2DS5,LCK,MAPK3,PIK3CB,PIK3R1,PPP3CC,PTPN11,PTPN6,RAC1,RAC2,SHC3,TNF,TNFRSF10A,TNFRSF10B,TNFRSF10C,TNFRSF10D
Neurotrophin signaling pathway	hsa04722	29	BRAF,CALM1,CALM2,CALML3,CALML6,CAMK2A,CAMK2B,CAMK4,CRK,CRKL,GRB2,MAGED1,MAP3K1,MAPK11,MAPK14,MAPK3,MAPKAPK2,NFKBIE,NGF,NTF3,NTF4,PIK3CB,PIK3R1,PTPN11,RAC1,RIPK2,RPS6KA6,SHC3,TRAF6
Nicotine addiction	hsa05033	14	CACNA1B,CHRNA4,CHRNA7,GABRA2,GABRA3,GABRA4,GABRA6,GABRB2,GABRB3,GABRD,GABRE,GABRG2,GRIA1,GRIA2
NOD-like receptor signaling pathway	hsa04621	16	CASP5,CCL5,IL18,IL1B,IL6,IL8,MAPK11,MAPK14,MAPK3,NOD2,PSTPIP1,RIPK2,SUGT1,TAB1,TNF,TRAF6
Osteoclast differentiation	hsa04380	33	CAMK4,CREB1,CSF1,CSF1R,FCGR1A,FHL2,GRB2,IFNAR2,IFNG,IFNGR1,IL1A,IL1B,IL1R1,LCK,LILRA2,LILRA4,LILRA5,LILRA6,LILRB5,MAP2K6,MAPK11,MAPK14,MAPK3,PIK3CB,PIK3R1,PPP3CC,RAC1,SOCS3,TAB1,TGFB1,TNF,TNFRSF1A,TRAF6
Pertussis	hsa05133	27	C1QA,C1QB,C4B,C4BPB,C5,CALM1,CALM2,CALML3,CALML6,CXCL5,CXCL6,GNAI1,IL10,IL12B,IL1A,IL1B,IL23A,IL6,IL8,IRF3,ITGB1,LY96,MAPK11,MAPK14,MAPK3,TNF,TRAF6
Phototransduction	hsa04744	10	CALM1,CALM2,CALML3,CALML6,GUCA1A,GUCA1B,GUCA1C,RCVRN,RHO,SLC24A1
PI3K-Akt signaling pathway	hsa04151	91	ANGPT1,ANGPT2,ANGPT4,CASP9,CCND1,CCNE2,COL4A1,COL4A4,COL5A3,COMP,CREB1,CSF1,CSF1R,CSF3R,EFNA1,EFNA3,EFNA5,EPO,FGF10,FGF12,FGF13,FGF14,FGF17,FGF20,FGF22,FGF4,FGF5,FGF8,FGF9,FGFR4,GH1,GHR,GRB2,IFNA16,IFNA17,IFNA2,IFNA21,IFNA7,IFNA8,IFNAR2,IL2,IL2RB,IL2RG,IL3,IL4,IL4R,IL6,ITGA10,ITGA6,ITGA8,ITGB1,ITGB4,ITGB6,ITGB7,ITGB8,JAK2,LAMA3,LAMA4,LAMC3,MAPK3,MLST8,MTOR,NGF,OSM,OSMR,PCK2,PDGFC,PDGFD,PDGFRA,PIK…
PPAR signaling pathway	hsa03320	20	ACOX1,ACOX2,ACSL1,ACSL5,ACSL6,AQP7,CD36,DBI,EHHADH,FABP4,FABP6,FABP7,LPL,OLR1,PCK2,SLC27A4,SLC27A6,SORBS1,UBC,UCP1
Prion diseases	hsa05020	11	C1QA,C1QB,C5,C7,C9,CCL5,IL1A,IL1B,IL6,MAPK3,PRKACA
Pyrimidine metabolism	hsa00240	32	CMPK1,DCTD,DTYMK,ENTPD4,ENTPD5,NME1,NME3,NME4,NME6,NME7,POLA1,POLA2,POLD1,POLD2,POLD3,POLE2,POLE4,POLR1A,POLR1C,POLR3A,POLR3C,POLR3E,POLR3F,PRIM2,RRM2,RRM2B,TK1,TK2,TXNRD1,TXNRD2,TYMP,UCKL1
Rap1 signaling pathway	hsa04015	47	ANGPT1,ANGPT2,ANGPT4,BRAF,CALM1,CALM2,CALML3,CALML6,CRK,CRKL,CSF1,CSF1R,EFNA1,EFNA3,EFNA5,FGF10,FGF12,FGF13,FGF14,FGF17,FGF20,FGF22,FGF4,FGF5,FGF8,FGF9,FGFR4,GNAI1,ITGB1,MAP2K6,MAPK11,MAPK14,MAPK3,NGF,PDGFC,PDGFD,PDGFRA,PIK3CB,PIK3R1,PLCB1,PLCE1,PRKCZ,RAC1,RAC2,TEK,VEGFB,VEGFC
Regulation of actin cytoskeleton	hsa04810	50	ACTN2,ARAF,ARHGEF7,ARPC1A,ARPC2,BDKRB2,BRAF,CRK,CRKL,ENAH,FGF10,FGF12,FGF13,FGF14,FGF17,FGF20,FGF22,FGF4,FGF5,FGF8,FGF9,FGFR4,GNA13,ITGA10,ITGA6,ITGA8,ITGAE,ITGB1,ITGB4,ITGB6,ITGB7,ITGB8,LIMK2,MAPK3,MYL10,MYL12B,MYL2,MYL9,MYLK2,MYLPF,PAK4,PDGFC,PDGFD,PDGFRA,PIK3CB,PIK3R1,PPP1R12C,PTK2,RAC1,RAC2
Regulation of autophagy	hsa04140	12	ATG10,ATG7,GABARAPL2,IFNA16,IFNA17,IFNA2,IFNA21,IFNA7,IFNA8,IFNG,KIAA0831,PIK3C3
Renin secretion	hsa04924	19	ADCYAP1R1,ADRB1,ADRB3,AGT,AGTR1,CACNA1D,CALM1,CALM2,CALML3,CALML6,CREB1,GNAI1,ITPR1,ITPR2,ITPR3,PDE1A,PLCB1,PPP3CC,PRKACA
Renin-angiotensin system	hsa04614	9	AGT,AGTR1,ATP6AP2,CPA3,CTSA,CTSG,KLK1,MME,THOP1
Rheumatoid arthritis	hsa05323	34	ANGPT1,ATP6V1C2,ATP6V1E2,ATP6V1G2,CCL20,CCL3,CCL5,CD86,CSF1,CTLA4,CXCL12,CXCL5,CXCL6,HLA-DMA,HLA-DQA1,HLA-DRA,HLA-DRB4,HLA-DRB5,IFNG,IL11,IL17A,IL18,IL1A,IL1B,IL23A,IL6,IL8,LTB,TEK,TGFB1,TLR2,TNF,TNFSF13,TNFSF13B
RIG-I-like receptor signaling pathway	hsa04622	24	CXCL10,DHX58,FADD,IFNA16,IFNA17,IFNA2,IFNA21,IFNA7,IFNA8,IFNK,IL12B,IL8,IRF3,MAP3K1,MAPK11,MAPK14,MAVS,NLRX1,OTUD5,PIN1,TBK1,TNF,TRADD,TRAF6
Salivary secretion	hsa04970	22	ADRA1A,ADRB1,ADRB3,AQP5,ATP1A1,ATP1A4,ATP2B1,ATP2B3,BEST2,CALM1,CALM2,CALML3,CALML6,CST5,FXYD2,ITPR1,ITPR2,ITPR3,PLCB1,PRKACA,RYR3,SLC4A2
Staphylococcus aureus infection	hsa05150	16	C1QA,C1QB,C4B,C5,C5AR1,CFH,DSG1,FCGR1A,HLA-DMA,HLA-DQA1,HLA-DRA,HLA-DRB4,HLA-DRB5,IL10,SELP,SELPLG
TGF-beta signaling pathway	hsa04350	27	ACVR1,BMP2,BMP4,BMP6,CHRD,DCN,FST,GDF7,IFNG,INHBB,INHBC,INHBE,LEFTY1,LEFTY2,LTBP1,MAPK3,NBL1,NOG,PPP2CA,PPP2CB,PPP2R1B,SMAD4,SMAD5,SMURF1,TGFB1,TNF,ZFYVE9
TNF signaling pathway	hsa04668	26	CCL20,CCL5,CFLAR,CREB1,CSF1,CX3CL1,CXCL10,CXCL2,FADD,IL1B,IL6,MAP2K6,MAPK11,MAPK14,MAPK3,MMP9,NOD2,PIK3CB,PIK3R1,SOCS3,TAB1,TNF,TNFRSF1A,TNFRSF1B,TRADD,TRAF1
Toll-like receptor signaling pathway	hsa04620	35	CCL3,CCL4L1,CCL5,CD86,CXCL10,CXCL11,FADD,IFNA16,IFNA17,IFNA2,IFNA21,IFNA7,IFNA8,IFNAR2,IL12B,IL1B,IL6,IL8,IRF3,LY96,MAP2K6,MAPK11,MAPK14,MAPK3,PIK3CB,PIK3R1,RAC1,TAB1,TBK1,TLR1,TLR2,TLR7,TLR8,TNF,TRAF6
Toxoplasmosis	hsa05145	32	HLA-DRB4,CASP9,HLA-DRB5,MAPK14,TNF,LAMA3,GNAI1,TRAF6,LDLR,TGFB1,IFNG,IFNGR1,HLA-DMA,ITGA6,IL12B,MAPK11,HLA-DQA1,BIRC8,LY96,MAP2K6,LAMC3,JAK2,TNFRSF1A,PIK3CB,ITGB1,TAB1,MAPK3,LAMA4,TLR2,IL10,PIK3R1,HLA-DRA
Tuberculosis	hsa05152	47	CALM1,CALM2,CALML3,CALML6,CAMK2A,CAMK2B,CASP9,CREB1,FADD,FCER1G,FCGR1A,HLA-DMA,HLA-DQA1,HLA-DRA,HLA-DRB4,HLA-DRB5,IFNA16,IFNA17,IFNA2,IFNA21,IFNA7,IFNA8,IFNG,IFNGR1,IL10,IL12B,IL18,IL1A,IL1B,IL23A,IL6,JAK2,MAPK11,MAPK14,MAPK3,NOD2,PIK3C3,PLK3,PPP3CC,RIPK2,TGFB1,TLR1,TLR2,TNF,TNFRSF1A,TRADD,TRAF6
Type I diabetes mellitus	hsa04940	17	HLA-DRB4,IL12B,HLA-DRB5,HLA-DQA1,CD86,TNF,IL1A,IFNG,HLA-C,PTPRN2,IL1B,HLA-DMA,PTPRN,HLA-F,HLA-E,IL2,HLA-DRA
Viral myocarditis	hsa05416	17	DMD,HLA-DRB4,CCND1,CASP9,HLA-DRB5,RAC2,SGCA,HLA-DQA1,CD86,DAG1,EIF4G1,HLA-C,HLA-DMA,HLA-F,HLA-E,RAC1,HLA-DRA
